# Supplementary material for: Photocatalytic synthesis of tetra-substituted furans promoted by carbon dioxide
Source: Chem Sci. 2021 Dec 6;13(1):241–6. doi: 10.1039/d1sc06403g (PMC8694347; doi:10.1039/d1sc06403g)
Supplement: SC-013-D1SC06403G-s002 [file SC-013-D1SC06403G-s002.cif]

# Electronic Supplementary Material (ESI) for Chemical Science.
# This journal is © The Royal Society of Chemistry 2021

####################################################################### 
# 
# This file contains crystal structure data downloaded from the 
# Cambridge Structural Database (CSD) hosted by the Cambridge 
# Crystallographic Data Centre (CCDC).
# 
# Full information about CCDC data access policies and citation 
# guidelines are available at http://www.ccdc.cam.ac.uk/access/V1 
# 
# Audit and citation data items may have been added by the CCDC. 
# Please retain this information to preserve the provenance of 
# this file and to allow appropriate attribution of the data. 
# 
#######################################################################

data_u020
_database_code_depnum_ccdc_archive 'CCDC 2113371'
loop_
_audit_author_name
_audit_author_address
'Birgit Hischa'
;University of Regensburg
Germany
;
_audit_update_record             
;
2021-10-01 deposited with the CCDC.	2021-12-06 downloaded from the CCDC.
;
_audit_creation_date             2021-03-01
_audit_creation_method           
;
Olex2 1.3-alpha
(compiled 2020.11.12 svn.r5f609507 for OlexSys, GUI svn.r6272)
;
_shelx_SHELXL_version_number     2018/3
loop_
_audit_author_email
Yaming.Tian@chemie.uni-regensburg.de
?
Birgit.Hischa@chemie.uni-regensburg.de
_chemical_name_common            ?
_chemical_name_systematic        ?
_chemical_formula_moiety         'C20 H16 O3'
_chemical_formula_sum            'C20 H16 O3'
_chemical_formula_weight         304.33
_chemical_melting_point          ?
_chemical_oxdiff_formula         'C20 H16 O3'
_chemical_oxdiff_usercomment     Tian_Koenig_TYM-211220
loop_
_atom_type_symbol
_atom_type_description
_atom_type_scat_dispersion_real
_atom_type_scat_dispersion_imag
_atom_type_scat_source
C C 0.0181 0.0091 'International Tables Vol C Tables 4.2.6.8 and 6.1.1.4'
H H 0.0000 0.0000 'International Tables Vol C Tables 4.2.6.8 and 6.1.1.4'
O O 0.0492 0.0322 'International Tables Vol C Tables 4.2.6.8 and 6.1.1.4'

_shelx_space_group_comment       
;
The symmetry employed for this shelxl refinement is uniquely defined
by the following loop, which should always be used as a source of
symmetry information in preference to the above space-group names.
They are only intended as comments.
;
_space_group_crystal_system      monoclinic
_space_group_IT_number           14
_space_group_name_H-M_alt        'P 1 21/n 1'
_space_group_name_Hall           '-P 2yn'
loop_
_space_group_symop_operation_xyz
'x, y, z'
'-x+1/2, y+1/2, -z+1/2'
'-x, -y, -z'
'x-1/2, -y-1/2, z-1/2'

_cell_length_a                   7.53430(10)
_cell_length_b                   17.21120(10)
_cell_length_c                   11.54650(10)
_cell_angle_alpha                90
_cell_angle_beta                 95.3790(10)
_cell_angle_gamma                90
_cell_volume                     1490.69(3)
_cell_formula_units_Z            4
_cell_measurement_reflns_used    11229
_cell_measurement_temperature    123.00(10)
_cell_measurement_theta_max      73.1320
_cell_measurement_theta_min      3.7910
_shelx_estimated_absorpt_T_max   0.970
_shelx_estimated_absorpt_T_min   0.913
_exptl_absorpt_coefficient_mu    0.730
_exptl_absorpt_correction_T_max  1.000
_exptl_absorpt_correction_T_min  0.831
_exptl_absorpt_correction_type   gaussian
_exptl_absorpt_process_details   
;
CrysAlisPro 1.171.41.93a (Rigaku Oxford Diffraction, 2020)
Numerical absorption correction based on gaussian integration over
a multifaceted crystal model
Empirical absorption correction using spherical harmonics,
implemented in SCALE3 ABSPACK scaling algorithm.
;
_exptl_absorpt_special_details   ?
_exptl_crystal_colour            'clear colourless'
_exptl_crystal_colour_lustre     clear
_exptl_crystal_colour_primary    colourless
_exptl_crystal_density_diffrn    1.356
_exptl_crystal_density_meas      ?
_exptl_crystal_density_method    ?
_exptl_crystal_description       prism
_exptl_crystal_F_000             640
loop_
_exptl_crystal_face_index_h
_exptl_crystal_face_index_k
_exptl_crystal_face_index_l
_exptl_crystal_face_perp_dist
3 8 2 0.0596
3 -8 2 0.0385
-5 1 -1 0.0336
3 -6 4 0.0408
0 -6 -6 0.0150
0 6 6 0.0264
-4 2 -4 0.0331
4 -7 -2 0.0464
4 -2 4 0.0502
1 9 -4 0.0493
5 3 0 0.0595
-3 -8 3 0.0674
-2 2 7 0.0412
1 -1 -7 0.0213

_exptl_crystal_size_max          0.127
_exptl_crystal_size_mid          0.093
_exptl_crystal_size_min          0.042
loop_
_exptl_oxdiff_crystal_face_indexfrac_h
_exptl_oxdiff_crystal_face_indexfrac_k
_exptl_oxdiff_crystal_face_indexfrac_l
_exptl_oxdiff_crystal_face_x
_exptl_oxdiff_crystal_face_y
_exptl_oxdiff_crystal_face_z
2.9055 8.3199 1.8533 0.2184 0.9098 -0.3528
3.1586 -7.8343 1.8005 -0.0883 -0.3866 -0.9180
-4.7473 1.4774 -0.8256 0.1808 -0.2691 0.9460
3.2072 -5.8603 3.5936 0.1642 -0.2312 -0.9590
0.0633 -6.3040 -6.1656 -0.8720 -0.4758 0.1150
0.0098 6.2196 6.1941 0.8701 0.4748 -0.1324
-3.7951 1.8485 -4.0000 -0.2535 -0.1427 0.9567
3.5296 -7.4234 -1.9469 -0.5610 -0.3021 -0.7707
3.8338 -2.0251 3.8841 0.2341 0.1321 -0.9632
0.5186 9.4655 -3.9600 -0.3461 0.8364 0.4250
4.7482 2.6586 -0.4043 -0.2585 0.6131 -0.7465
-2.8070 -8.2272 3.0795 0.3834 -0.9206 0.0739
-2.0880 2.2814 6.8709 0.9964 -0.0242 0.0814
0.5743 -0.7733 -7.4735 -0.9620 0.0248 0.2720

_exptl_transmission_factor_max   ?
_exptl_transmission_factor_min   ?
_diffrn_reflns_av_R_equivalents  0.0159
_diffrn_reflns_av_unetI/netI     0.0102
_diffrn_reflns_Laue_measured_fraction_full 0.999
_diffrn_reflns_Laue_measured_fraction_max 0.976
_diffrn_reflns_limit_h_max       6
_diffrn_reflns_limit_h_min       -9
_diffrn_reflns_limit_k_max       20
_diffrn_reflns_limit_k_min       -20
_diffrn_reflns_limit_l_max       13
_diffrn_reflns_limit_l_min       -14
_diffrn_reflns_number            16491
_diffrn_reflns_point_group_measured_fraction_full 0.999
_diffrn_reflns_point_group_measured_fraction_max 0.976
_diffrn_reflns_theta_full        67.684
_diffrn_reflns_theta_max         73.045
_diffrn_reflns_theta_min         4.626
_diffrn_ambient_environment      N~2~
_diffrn_ambient_temperature      123.00(10)
_diffrn_detector                 'Hybrid Pixel Array Detector'
_diffrn_detector_area_resol_mean 10.0000
_diffrn_detector_type            'HyPix-Arc 150'
_diffrn_measured_fraction_theta_full 0.999
_diffrn_measured_fraction_theta_max 0.976
_diffrn_measurement_details      
;
List of Runs (angles in degrees, time in seconds):

  # Type    Start    End  Width  t~exp~   \w     \q     \k     \f   Frames
#--------------------------------------------------------------------------
  1  \w     45.00 106.00   0.50    0.60    --   75.27   0.00  90.00  122
  2  \w     44.00 106.00   0.50    0.60    --   75.27   0.00 150.00  124
  3  \w     30.00  95.00   0.50    0.50    --   62.53   0.00 -30.00  130
  4  \w     46.00 106.00   0.50    0.60    --   75.27   0.00  30.00  120
  5  \w     66.00 107.00   0.50    0.60    --   75.27   0.00 -30.00   82
  6  \w     36.00 103.00   0.50    0.50    --   62.53  15.00-150.00  134
  7  \w    -92.00 -66.00   0.50    0.50    --  -68.34 125.00 -30.00   52
  8  \w    -92.00 -29.00   0.50    0.50    --  -68.34 125.00-150.00  126
  9  \w    -92.00 -29.00   0.50    0.50    --  -68.34 125.00  90.00  126
 10  \w    -92.00 -29.00   0.50    0.50    --  -68.34 125.00 150.00  126
 11  \w   -101.00 -36.00   0.50    0.50    --  -68.34   0.00  60.00  130
 12  \w    -97.00 -32.00   0.50    0.50    --  -64.39   0.00   0.00  130
 13  \w   -102.00 -42.00   0.50    0.50    --  -68.34 -15.00 -30.00  120
 14  \w   -101.00 -36.00   0.50    0.50    --  -68.34   0.00-120.00  130
 15  \w     36.00  98.00   0.50    0.60    --   75.27-125.00  30.00  124
 16  \w     24.00  86.00   0.50    0.50    --   62.53-125.00   0.00  124
 17  \w     35.00  61.00   0.50    0.50    --   72.38-125.00   0.00   52
 18  \w     36.00  99.00   0.50    0.60    --   75.27-125.00-150.00  126
 19  \w     36.00  99.00   0.50    0.60    --   75.27-125.00 -30.00  126
 20  \w     71.00  96.00   0.50    0.50    --   72.38-125.00   0.00   50
 21  \w     36.00  64.00   0.50    0.60    --   75.27-125.00  90.00   56
 22  \w     37.00  65.00   0.50    0.60    --   75.27-125.00 150.00   56
 23  \w     74.00  99.00   0.50    0.60    --   75.27-125.00 150.00   50
 24  \w     74.00  99.00   0.50    0.60    --   75.27-125.00  90.00   50
 25  \w     36.00  99.00   0.50    0.60    --   75.27-125.00 -90.00  126
;
_diffrn_measurement_device       'four-circle diffractometer'
_diffrn_measurement_device_type  'XtaLAB Synergy R, DW system, HyPix-Arc 150'
_diffrn_measurement_method       '\w scans'
_diffrn_orient_matrix_type       
'CrysAlisPro convention (1999,Acta A55,543-557)'
_diffrn_orient_matrix_UB_11      -0.0539185000
_diffrn_orient_matrix_UB_12      0.0177427000
_diffrn_orient_matrix_UB_13      0.1227395000
_diffrn_orient_matrix_UB_21      0.0830029000
_diffrn_orient_matrix_UB_22      0.0815684000
_diffrn_orient_matrix_UB_23      -0.0053830000
_diffrn_orient_matrix_UB_31      -0.1798880000
_diffrn_orient_matrix_UB_32      0.0323433000
_diffrn_orient_matrix_UB_33      -0.0535644000
_diffrn_radiation_monochromator  mirror
_diffrn_radiation_probe          x-ray
_diffrn_radiation_type           'Cu K\a'
_diffrn_radiation_wavelength     1.54184
_diffrn_source                   'Rotating-anode X-ray tube'
_diffrn_source_type              'Rigaku (Cu) X-ray Source'
_reflns_Friedel_coverage         0.000
_reflns_Friedel_fraction_full    .
_reflns_Friedel_fraction_max     .
_reflns_number_gt                2764
_reflns_number_total             2918
_reflns_odcompleteness_completeness 99.86
_reflns_odcompleteness_iscentric 1
_reflns_odcompleteness_theta     66.97
_reflns_special_details          
;
 Reflections were merged by SHELXL according to the crystal
 class for the calculation of statistics and refinement.
 
 _reflns_Friedel_fraction is defined as the number of unique
 Friedel pairs measured divided by the number that would be
 possible theoretically, ignoring centric projections and
 systematic absences.
;
_reflns_threshold_expression     'I > 2\s(I)'
_computing_cell_refinement       'CrysAlisPro 1.171.41.93a (Rigaku OD, 2020)'
_computing_data_collection       'CrysAlisPro 1.171.41.93a (Rigaku OD, 2020)'
_computing_data_reduction        'CrysAlisPro 1.171.41.93a (Rigaku OD, 2020)'
_computing_molecular_graphics    'Olex2 1.3-alpha (Dolomanov et al., 2009)'
_computing_publication_material  'Olex2 1.3-alpha (Dolomanov et al., 2009)'
_computing_structure_refinement  'SHELXL 2018/3 (Sheldrick, 2015)'
_computing_structure_solution    'SHELXT 2018/2 (Sheldrick, 2018)'
_refine_diff_density_max         0.245
_refine_diff_density_min         -0.208
_refine_diff_density_rms         0.037
_refine_ls_extinction_coef       .
_refine_ls_extinction_method     none
_refine_ls_goodness_of_fit_ref   1.037
_refine_ls_hydrogen_treatment    constr
_refine_ls_matrix_type           full
_refine_ls_number_parameters     210
_refine_ls_number_reflns         2918
_refine_ls_number_restraints     0
_refine_ls_R_factor_all          0.0331
_refine_ls_R_factor_gt           0.0317
_refine_ls_restrained_S_all      1.037
_refine_ls_shift/su_max          0.001
_refine_ls_shift/su_mean         0.000
_refine_ls_structure_factor_coef Fsqd
_refine_ls_weighting_details     
'w=1/[\s^2^(Fo^2^)+(0.0399P)^2^+0.5646P] where P=(Fo^2^+2Fc^2^)/3'
_refine_ls_weighting_scheme      calc
_refine_ls_wR_factor_gt          0.0813
_refine_ls_wR_factor_ref         0.0822
_refine_special_details          ?
_olex2_refinement_description    
;
1. Fixed Uiso
 At 1.2 times of:
  All C(H) groups
 At 1.5 times of:
  All C(H,H,H) groups
2.a Aromatic/amide H refined with riding coordinates:
 C14(H14), C7(H7), C18(H18), C15(H15), C9(H9), C17(H17), C11(H11), C10(H10),
 C8(H8), C16(H16)
2.b Idealised Me refined as rotating group:
 C20(H20A,H20B,H20C), C1(H1A,H1B,H1C)
;
_atom_sites_solution_hydrogens   geom
_atom_sites_solution_primary     dual
_atom_sites_solution_secondary   ?
loop_
_atom_site_label
_atom_site_type_symbol
_atom_site_fract_x
_atom_site_fract_y
_atom_site_fract_z
_atom_site_U_iso_or_equiv
_atom_site_adp_type
_atom_site_occupancy
_atom_site_site_symmetry_order
_atom_site_calc_flag
_atom_site_refinement_flags_posn
_atom_site_refinement_flags_adp
_atom_site_refinement_flags_occupancy
_atom_site_disorder_assembly
_atom_site_disorder_group
O3 O 0.72882(9) 0.46909(4) 0.44606(6) 0.01781(17) Uani 1 1 d . . . . .
O2 O 1.03743(10) 0.56501(5) 0.75374(7) 0.02666(19) Uani 1 1 d . . . . .
O1 O 0.90918(12) 0.39079(5) 0.81178(7) 0.0291(2) Uani 1 1 d . . . . .
C3 C 0.83163(13) 0.41859(6) 0.61656(9) 0.0172(2) Uani 1 1 d . . . . .
C13 C 0.75514(14) 0.56238(6) 0.82673(9) 0.0178(2) Uani 1 1 d . . . . .
C5 C 0.75522(13) 0.53008(6) 0.52376(9) 0.0172(2) Uani 1 1 d . . . . .
C4 C 0.81774(13) 0.50173(6) 0.62976(9) 0.0171(2) Uani 1 1 d . . . . .
C19 C 0.77756(13) 0.40228(6) 0.50274(9) 0.0174(2) Uani 1 1 d . . . . .
C12 C 0.88204(14) 0.54481(6) 0.73923(9) 0.0181(2) Uani 1 1 d . . . . .
C6 C 0.71095(13) 0.60680(6) 0.47503(9) 0.0181(2) Uani 1 1 d . . . . .
C14 C 0.57139(14) 0.56204(6) 0.79722(9) 0.0203(2) Uani 1 1 d . . . . .
H14 H 0.525090 0.548743 0.720416 0.024 Uiso 1 1 calc R U . . .
C2 C 0.88706(14) 0.36538(6) 0.71256(9) 0.0197(2) Uani 1 1 d . . . . .
C7 C 0.72006(15) 0.67337(6) 0.54491(9) 0.0222(2) Uani 1 1 d . . . . .
H7 H 0.759119 0.669156 0.625308 0.027 Uiso 1 1 calc R U . . .
C18 C 0.82262(14) 0.58132(6) 0.94030(9) 0.0205(2) Uani 1 1 d . . . . .
H18 H 0.947690 0.581754 0.960867 0.025 Uiso 1 1 calc R U . . .
C20 C 0.76301(15) 0.33071(6) 0.43001(9) 0.0220(2) Uani 1 1 d . . . . .
H20A H 0.710032 0.343754 0.351656 0.033 Uiso 1 1 calc R U . . .
H20B H 0.687448 0.292704 0.465183 0.033 Uiso 1 1 calc R U . . .
H20C H 0.881965 0.308586 0.425307 0.033 Uiso 1 1 calc R U . . .
C15 C 0.45573(15) 0.58109(7) 0.87984(10) 0.0240(2) Uani 1 1 d . . . . .
H15 H 0.330650 0.581541 0.859321 0.029 Uiso 1 1 calc R U . . .
C9 C 0.61522(15) 0.75272(6) 0.38063(10) 0.0247(2) Uani 1 1 d . . . . .
H9 H 0.581963 0.802064 0.348736 0.030 Uiso 1 1 calc R U . . .
C17 C 0.70693(16) 0.59941(7) 1.02256(10) 0.0246(2) Uani 1 1 d . . . . .
H17 H 0.752632 0.611839 1.099814 0.030 Uiso 1 1 calc R U . . .
C11 C 0.65513(15) 0.61488(6) 0.35645(9) 0.0228(2) Uani 1 1 d . . . . .
H11 H 0.650237 0.570586 0.307164 0.027 Uiso 1 1 calc R U . . .
C1 C 0.91527(16) 0.28081(6) 0.68751(10) 0.0248(2) Uani 1 1 d . . . . .
H1A H 0.966182 0.254771 0.758466 0.037 Uiso 1 1 calc R U . . .
H1B H 0.997244 0.275769 0.626864 0.037 Uiso 1 1 calc R U . . .
H1C H 0.800779 0.256763 0.660857 0.037 Uiso 1 1 calc R U . . .
C10 C 0.60694(16) 0.68724(7) 0.31056(10) 0.0256(2) Uani 1 1 d . . . . .
H10 H 0.567850 0.691900 0.230215 0.031 Uiso 1 1 calc R U . . .
C8 C 0.67262(16) 0.74549(6) 0.49796(10) 0.0247(2) Uani 1 1 d . . . . .
H8 H 0.679458 0.790204 0.546413 0.030 Uiso 1 1 calc R U . . .
C16 C 0.52358(16) 0.59944(7) 0.99232(10) 0.0257(2) Uani 1 1 d . . . . .
H16 H 0.444633 0.612080 1.048999 0.031 Uiso 1 1 calc R U . . .

loop_
_atom_site_aniso_label
_atom_site_aniso_U_11
_atom_site_aniso_U_22
_atom_site_aniso_U_33
_atom_site_aniso_U_23
_atom_site_aniso_U_13
_atom_site_aniso_U_12
O3 0.0226(4) 0.0152(4) 0.0153(3) -0.0011(3) -0.0004(3) -0.0001(3)
O2 0.0220(4) 0.0338(5) 0.0240(4) -0.0076(3) 0.0015(3) -0.0060(3)
O1 0.0431(5) 0.0247(4) 0.0180(4) 0.0011(3) -0.0045(3) 0.0027(3)
C3 0.0175(5) 0.0158(5) 0.0183(5) -0.0004(4) 0.0013(4) -0.0006(4)
C13 0.0225(5) 0.0135(5) 0.0171(5) 0.0003(4) 0.0000(4) -0.0011(4)
C5 0.0191(5) 0.0166(5) 0.0161(5) -0.0032(4) 0.0014(4) -0.0016(4)
C4 0.0180(5) 0.0161(5) 0.0172(5) -0.0006(4) 0.0016(4) -0.0009(4)
C19 0.0182(5) 0.0153(5) 0.0188(5) 0.0007(4) 0.0016(4) -0.0003(4)
C12 0.0216(5) 0.0148(5) 0.0171(5) 0.0009(4) -0.0014(4) -0.0006(4)
C6 0.0181(5) 0.0176(5) 0.0187(5) 0.0010(4) 0.0028(4) -0.0004(4)
C14 0.0237(5) 0.0176(5) 0.0187(5) 0.0001(4) -0.0025(4) -0.0018(4)
C2 0.0194(5) 0.0201(5) 0.0193(5) 0.0017(4) 0.0002(4) -0.0002(4)
C7 0.0280(6) 0.0202(5) 0.0184(5) -0.0003(4) 0.0029(4) 0.0007(4)
C18 0.0218(5) 0.0201(5) 0.0189(5) -0.0002(4) -0.0013(4) -0.0015(4)
C20 0.0273(6) 0.0178(5) 0.0205(5) -0.0030(4) 0.0002(4) -0.0010(4)
C15 0.0207(5) 0.0241(5) 0.0268(6) 0.0019(4) 0.0006(4) 0.0006(4)
C9 0.0277(6) 0.0185(5) 0.0286(6) 0.0059(4) 0.0070(5) 0.0041(4)
C17 0.0305(6) 0.0262(6) 0.0167(5) -0.0022(4) 0.0001(4) -0.0002(4)
C11 0.0289(6) 0.0191(5) 0.0199(5) -0.0005(4) 0.0007(4) -0.0007(4)
C1 0.0305(6) 0.0191(5) 0.0242(6) 0.0034(4) 0.0005(5) 0.0030(4)
C10 0.0313(6) 0.0243(6) 0.0206(5) 0.0050(4) -0.0003(4) 0.0006(5)
C8 0.0322(6) 0.0172(5) 0.0256(6) -0.0019(4) 0.0080(5) 0.0009(4)
C16 0.0279(6) 0.0267(6) 0.0234(6) -0.0003(4) 0.0071(4) 0.0027(5)

_geom_special_details            
;
 All esds (except the esd in the dihedral angle between two l.s. planes)
 are estimated using the full covariance matrix.  The cell esds are taken
 into account individually in the estimation of esds in distances, angles
 and torsion angles; correlations between esds in cell parameters are only
 used when they are defined by crystal symmetry.  An approximate (isotropic)
 treatment of cell esds is used for estimating esds involving l.s. planes.
;
loop_
_geom_bond_atom_site_label_1
_geom_bond_atom_site_label_2
_geom_bond_distance
_geom_bond_site_symmetry_2
_geom_bond_publ_flag
O3 C5 1.3831(12) . ?
O3 C19 1.3566(12) . ?
O2 C12 1.2177(13) . ?
O1 C2 1.2230(13) . ?
C3 C4 1.4437(14) . ?
C3 C19 1.3681(14) . ?
C3 C2 1.4681(14) . ?
C13 C12 1.4857(14) . ?
C13 C14 1.3944(15) . ?
C13 C18 1.3997(14) . ?
C5 C4 1.3601(14) . ?
C5 C6 1.4616(14) . ?
C4 C12 1.5059(14) . ?
C19 C20 1.4890(14) . ?
C6 C7 1.3994(14) . ?
C6 C11 1.4009(15) . ?
C14 H14 0.9500 . ?
C14 C15 1.3903(16) . ?
C2 C1 1.5028(15) . ?
C7 H7 0.9500 . ?
C7 C8 1.3878(15) . ?
C18 H18 0.9500 . ?
C18 C17 1.3835(16) . ?
C20 H20A 0.9800 . ?
C20 H20B 0.9800 . ?
C20 H20C 0.9800 . ?
C15 H15 0.9500 . ?
C15 C16 1.3867(16) . ?
C9 H9 0.9500 . ?
C9 C10 1.3853(16) . ?
C9 C8 1.3885(16) . ?
C17 H17 0.9500 . ?
C17 C16 1.3927(17) . ?
C11 H11 0.9500 . ?
C11 C10 1.3884(15) . ?
C1 H1A 0.9800 . ?
C1 H1B 0.9800 . ?
C1 H1C 0.9800 . ?
C10 H10 0.9500 . ?
C8 H8 0.9500 . ?
C16 H16 0.9500 . ?

loop_
_geom_angle_atom_site_label_1
_geom_angle_atom_site_label_2
_geom_angle_atom_site_label_3
_geom_angle
_geom_angle_site_symmetry_1
_geom_angle_site_symmetry_3
_geom_angle_publ_flag
C19 O3 C5 108.33(8) . . ?
C4 C3 C2 123.84(9) . . ?
C19 C3 C4 106.67(9) . . ?
C19 C3 C2 129.44(9) . . ?
C14 C13 C12 121.36(9) . . ?
C14 C13 C18 119.67(10) . . ?
C18 C13 C12 118.95(9) . . ?
O3 C5 C6 114.97(8) . . ?
C4 C5 O3 109.15(9) . . ?
C4 C5 C6 135.88(10) . . ?
C3 C4 C12 123.77(9) . . ?
C5 C4 C3 106.44(9) . . ?
C5 C4 C12 129.47(9) . . ?
O3 C19 C3 109.40(9) . . ?
O3 C19 C20 115.26(9) . . ?
C3 C19 C20 135.33(10) . . ?
O2 C12 C13 121.34(9) . . ?
O2 C12 C4 119.05(9) . . ?
C13 C12 C4 119.61(9) . . ?
C7 C6 C5 121.38(9) . . ?
C7 C6 C11 118.44(10) . . ?
C11 C6 C5 120.18(9) . . ?
C13 C14 H14 119.9 . . ?
C15 C14 C13 120.21(10) . . ?
C15 C14 H14 119.9 . . ?
O1 C2 C3 119.22(10) . . ?
O1 C2 C1 121.16(10) . . ?
C3 C2 C1 119.62(9) . . ?
C6 C7 H7 119.7 . . ?
C8 C7 C6 120.68(10) . . ?
C8 C7 H7 119.7 . . ?
C13 C18 H18 120.0 . . ?
C17 C18 C13 119.91(10) . . ?
C17 C18 H18 120.0 . . ?
C19 C20 H20A 109.5 . . ?
C19 C20 H20B 109.5 . . ?
C19 C20 H20C 109.5 . . ?
H20A C20 H20B 109.5 . . ?
H20A C20 H20C 109.5 . . ?
H20B C20 H20C 109.5 . . ?
C14 C15 H15 120.1 . . ?
C16 C15 C14 119.78(10) . . ?
C16 C15 H15 120.1 . . ?
C10 C9 H9 120.3 . . ?
C10 C9 C8 119.33(10) . . ?
C8 C9 H9 120.3 . . ?
C18 C17 H17 119.9 . . ?
C18 C17 C16 120.12(10) . . ?
C16 C17 H17 119.9 . . ?
C6 C11 H11 119.8 . . ?
C10 C11 C6 120.39(10) . . ?
C10 C11 H11 119.8 . . ?
C2 C1 H1A 109.5 . . ?
C2 C1 H1B 109.5 . . ?
C2 C1 H1C 109.5 . . ?
H1A C1 H1B 109.5 . . ?
H1A C1 H1C 109.5 . . ?
H1B C1 H1C 109.5 . . ?
C9 C10 C11 120.72(10) . . ?
C9 C10 H10 119.6 . . ?
C11 C10 H10 119.6 . . ?
C7 C8 C9 120.43(10) . . ?
C7 C8 H8 119.8 . . ?
C9 C8 H8 119.8 . . ?
C15 C16 C17 120.30(10) . . ?
C15 C16 H16 119.8 . . ?
C17 C16 H16 119.8 . . ?

loop_
_geom_torsion_atom_site_label_1
_geom_torsion_atom_site_label_2
_geom_torsion_atom_site_label_3
_geom_torsion_atom_site_label_4
_geom_torsion
_geom_torsion_site_symmetry_1
_geom_torsion_site_symmetry_2
_geom_torsion_site_symmetry_3
_geom_torsion_site_symmetry_4
_geom_torsion_publ_flag
O3 C5 C4 C3 0.32(11) . . . . ?
O3 C5 C4 C12 173.93(9) . . . . ?
O3 C5 C6 C7 175.88(9) . . . . ?
O3 C5 C6 C11 -3.05(14) . . . . ?
C3 C4 C12 O2 85.99(13) . . . . ?
C3 C4 C12 C13 -94.47(12) . . . . ?
C13 C14 C15 C16 -0.88(16) . . . . ?
C13 C18 C17 C16 -0.53(17) . . . . ?
C5 O3 C19 C3 1.27(11) . . . . ?
C5 O3 C19 C20 -178.05(9) . . . . ?
C5 C4 C12 O2 -86.62(14) . . . . ?
C5 C4 C12 C13 92.91(13) . . . . ?
C5 C6 C7 C8 -178.12(10) . . . . ?
C5 C6 C11 C10 177.73(10) . . . . ?
C4 C3 C19 O3 -1.05(11) . . . . ?
C4 C3 C19 C20 178.07(11) . . . . ?
C4 C3 C2 O1 6.35(16) . . . . ?
C4 C3 C2 C1 -173.77(10) . . . . ?
C4 C5 C6 C7 -3.95(19) . . . . ?
C4 C5 C6 C11 177.12(11) . . . . ?
C19 O3 C5 C4 -0.98(11) . . . . ?
C19 O3 C5 C6 179.14(8) . . . . ?
C19 C3 C4 C5 0.44(11) . . . . ?
C19 C3 C4 C12 -173.62(9) . . . . ?
C19 C3 C2 O1 -170.77(11) . . . . ?
C19 C3 C2 C1 9.11(17) . . . . ?
C12 C13 C14 C15 -177.95(10) . . . . ?
C12 C13 C18 C17 178.70(9) . . . . ?
C6 C5 C4 C3 -179.84(11) . . . . ?
C6 C5 C4 C12 -6.2(2) . . . . ?
C6 C7 C8 C9 0.01(17) . . . . ?
C6 C11 C10 C9 0.80(18) . . . . ?
C14 C13 C12 O2 159.68(10) . . . . ?
C14 C13 C12 C4 -19.84(14) . . . . ?
C14 C13 C18 C17 0.13(16) . . . . ?
C14 C15 C16 C17 0.48(17) . . . . ?
C2 C3 C4 C5 -177.24(9) . . . . ?
C2 C3 C4 C12 8.70(16) . . . . ?
C2 C3 C19 O3 176.45(10) . . . . ?
C2 C3 C19 C20 -4.4(2) . . . . ?
C7 C6 C11 C10 -1.23(16) . . . . ?
C18 C13 C12 O2 -18.87(15) . . . . ?
C18 C13 C12 C4 161.61(9) . . . . ?
C18 C13 C14 C15 0.58(15) . . . . ?
C18 C17 C16 C15 0.23(17) . . . . ?
C11 C6 C7 C8 0.83(16) . . . . ?
C10 C9 C8 C7 -0.46(17) . . . . ?
C8 C9 C10 C11 0.06(18) . . . . ?

_shelx_res_file                  
;
TITL u020_a.res in P2(1)/n
    u020.res
    created by SHELXL-2018/3 at 12:08:24 on 01-Mar-2021
REM Old TITL U020 in P2(1)/n
REM SHELXT solution in P2(1)/n: R1 0.099, Rweak 0.006, Alpha 0.019
REM <I/s> 0.536 for 113 systematic absences, Orientation as input
REM Formula found by SHELXT: C20 O3
CELL 1.54184 7.5343 17.2112 11.5465 90 95.379 90
ZERR 4 0.0001 0.0001 0.0001 0 0.001 0
LATT 1
SYMM 0.5-X,0.5+Y,0.5-Z
SFAC C H O
UNIT 80 64 12

L.S. 4 0 0
PLAN  5
SIZE 0.042 0.093 0.127
TEMP -150
CONF
BOND
list 4
fmap 2 53
ACTA
MORE -1
BOND $H
REM <olex2.extras>
REM <HklSrc "%.\\U020.hkl">
REM </olex2.extras>

WGHT    0.039900    0.564600
FVAR       0.48474
O3    3    0.728816    0.469086    0.446061    11.00000    0.02258    0.01517 =
         0.01526   -0.00112   -0.00038   -0.00008
O2    3    1.037428    0.565006    0.753742    11.00000    0.02196    0.03385 =
         0.02403   -0.00760    0.00149   -0.00601
O1    3    0.909183    0.390791    0.811778    11.00000    0.04313    0.02471 =
         0.01799    0.00106   -0.00449    0.00269
C3    1    0.831626    0.418594    0.616561    11.00000    0.01751    0.01581 =
         0.01833   -0.00044    0.00129   -0.00058
C13   1    0.755141    0.562382    0.826732    11.00000    0.02249    0.01353 =
         0.01710    0.00034    0.00003   -0.00106
C5    1    0.755217    0.530078    0.523759    11.00000    0.01905    0.01655 =
         0.01605   -0.00325    0.00145   -0.00163
C4    1    0.817743    0.501726    0.629761    11.00000    0.01799    0.01614 =
         0.01718   -0.00060    0.00159   -0.00088
C19   1    0.777557    0.402275    0.502742    11.00000    0.01820    0.01529 =
         0.01883    0.00074    0.00161   -0.00032
C12   1    0.882038    0.544815    0.739233    11.00000    0.02163    0.01483 =
         0.01712    0.00085   -0.00141   -0.00063
C6    1    0.710946    0.606799    0.475027    11.00000    0.01815    0.01758 =
         0.01865    0.00095    0.00282   -0.00038
C14   1    0.571392    0.562038    0.797219    11.00000    0.02371    0.01757 =
         0.01872    0.00015   -0.00250   -0.00179
AFIX  43
H14   2    0.525090    0.548743    0.720416    11.00000   -1.20000
AFIX   0
C2    1    0.887065    0.365375    0.712564    11.00000    0.01944    0.02014 =
         0.01926    0.00169    0.00018   -0.00019
C7    1    0.720058    0.673372    0.544907    11.00000    0.02800    0.02024 =
         0.01844   -0.00027    0.00285    0.00071
AFIX  43
H7    2    0.759119    0.669156    0.625308    11.00000   -1.20000
AFIX   0
C18   1    0.822616    0.581322    0.940300    11.00000    0.02179    0.02006 =
         0.01889   -0.00019   -0.00135   -0.00154
AFIX  43
H18   2    0.947690    0.581754    0.960867    11.00000   -1.20000
AFIX   0
C20   1    0.763007    0.330714    0.430006    11.00000    0.02726    0.01782 =
         0.02048   -0.00296    0.00016   -0.00100
AFIX 137
H20A  2    0.710032    0.343754    0.351656    11.00000   -1.50000
H20B  2    0.687448    0.292704    0.465183    11.00000   -1.50000
H20C  2    0.881965    0.308586    0.425307    11.00000   -1.50000
AFIX   0
C15   1    0.455734    0.581091    0.879843    11.00000    0.02069    0.02406 =
         0.02683    0.00186    0.00056    0.00061
AFIX  43
H15   2    0.330650    0.581541    0.859321    11.00000   -1.20000
AFIX   0
C9    1    0.615219    0.752717    0.380633    11.00000    0.02774    0.01845 =
         0.02860    0.00587    0.00702    0.00415
AFIX  43
H9    2    0.581963    0.802064    0.348736    11.00000   -1.20000
AFIX   0
C17   1    0.706926    0.599411    1.022556    11.00000    0.03047    0.02623 =
         0.01671   -0.00217    0.00009   -0.00019
AFIX  43
H17   2    0.752632    0.611839    1.099814    11.00000   -1.20000
AFIX   0
C11   1    0.655134    0.614879    0.356455    11.00000    0.02894    0.01915 =
         0.01992   -0.00050    0.00067   -0.00069
AFIX  43
H11   2    0.650237    0.570586    0.307164    11.00000   -1.20000
AFIX   0
C1    1    0.915271    0.280815    0.687509    11.00000    0.03054    0.01914 =
         0.02423    0.00341    0.00045    0.00301
AFIX 137
H1A   2    0.966182    0.254771    0.758466    11.00000   -1.50000
H1B   2    0.997244    0.275769    0.626864    11.00000   -1.50000
H1C   2    0.800779    0.256763    0.660857    11.00000   -1.50000
AFIX   0
C10   1    0.606937    0.687239    0.310557    11.00000    0.03135    0.02435 =
         0.02056    0.00497   -0.00031    0.00060
AFIX  43
H10   2    0.567850    0.691900    0.230215    11.00000   -1.20000
AFIX   0
C8    1    0.672617    0.745490    0.497960    11.00000    0.03221    0.01718 =
         0.02565   -0.00187    0.00799    0.00095
AFIX  43
H8    2    0.679458    0.790204    0.546413    11.00000   -1.20000
AFIX   0
C16   1    0.523580    0.599437    0.992316    11.00000    0.02790    0.02674 =
         0.02343   -0.00029    0.00708    0.00265
AFIX  43
H16   2    0.444633    0.612080    1.048999    11.00000   -1.20000
AFIX   0
HKLF 4


REM  u020_a.res in P2(1)/n
REM wR2 = 0.0822, GooF = S = 1.037, Restrained GooF = 1.037 for all data
REM R1 = 0.0317 for 2764 Fo > 4sig(Fo) and 0.0331 for all 2918 data
REM 210 parameters refined using 0 restraints

END

WGHT      0.0399      0.5646

REM Highest difference peak  0.245,  deepest hole -0.208,  1-sigma level  0.037
Q1    1   0.8042  0.4596  0.6396  11.00000  0.05    0.25
Q2    1   0.8090  0.5589  0.7819  11.00000  0.05    0.22
Q3    1   0.8686  0.3937  0.6576  11.00000  0.05    0.21
Q4    1   0.8398  0.5244  0.6774  11.00000  0.05    0.20
Q5    1   0.7611  0.4014  0.5674  11.00000  0.05    0.19
;
_shelx_res_checksum              10929
_shelx_hkl_file                  
;
   0   0  -1    0.03    0.07
   0   0  -1    0.01    0.04
   0   0  -1    0.02    0.07
   0   0   1   -0.03    0.07
   0   0   2  349.57    6.38
   0   0  -2  350.47    6.33
   0   0  -2  351.11    6.32
   0   0  -2  349.83    6.37
   0   0  -2  343.77    6.36
   0   0  -3    0.00    0.11
   0   0  -3    0.01    0.09
   0   0  -3   -0.09    0.19
   0   0  -3    0.44    0.18
   0   0   3   -0.06    0.21
   0   0   4  867.39   15.72
   0   0  -4  851.23   15.62
   0   0  -4  863.92   15.61
   0   0  -4  869.93   15.71
   0   0  -4  879.70   15.70
   0   0  -5   -0.06    0.22
   0   0  -5    0.03    0.13
   0   0  -5    0.08    0.21
   0   0   6  365.57    6.89
   0   0  -6  366.23    6.84
   0   0  -7   -0.05    0.24
   0   0  -7    0.26    0.24
   0   0   7   -0.10    0.27
   0   0  -8   23.24    0.77
   0   0  -8   22.66    0.73
   0   0   8   21.43    0.82
   0   0  -9    0.25    0.29
   0   0   9    0.05    0.35
   0   0  10    3.94    0.49
   0   0 -10    4.38    0.41
   0   0 -10    4.87    0.52
   0   0 -11    0.08    0.30
   0   0  11   -0.23    0.37
   0   0  12   28.11    0.97
   0   0 -12   29.76    0.88
   0   0 -12   31.05    0.97
   0   0 -13   -0.31    0.27
   0   0 -13   -0.12    0.22
   0   1   0    0.01    0.05
   0  -1   0    0.00    0.05
   0   1   1  733.12   13.21
   0  -1  -1  718.97   13.21
   0   1  -1  724.60   13.20
   0   1  -1  723.90   13.20
   0  -1  -1  746.67   13.21
   0  -1   1  741.39   13.20
   0   1  -2  841.58   15.81
   0   1   2  900.43   15.86
   0  -1  -2  869.67   15.78
   0  -1  -2  878.83   15.86
   0  -1  -2  896.51   15.85
   0   1  -2  906.80   15.84
   0  -1  -2  888.09   15.84
   0   1  -2  866.71   15.83
   0   1  -3  195.46    3.75
   0  -1  -3  201.25    3.76
   0  -1   3  198.58    3.78
   0  -1  -3  201.32    3.70
   0   1  -3  198.00    3.71
   0   1   3  206.26    3.78
   0  -1  -3  205.23    3.68
   0  -1  -3  206.92    3.77
   0   1  -3  204.56    3.77
   0  -1  -3  203.00    3.78
   0   1  -4  857.40   15.76
   0   1   4  879.07   15.86
   0  -1   4  884.31   15.85
   0  -1  -4  858.53   15.74
   0  -1  -4  858.32   15.71
   0   1  -4  868.31   15.75
   0   1  -4  910.28   15.85
   0  -1  -4  884.01   15.84
   0  -1  -4  887.58   15.82
   0   1  -4  881.83   15.82
   0  -1  -5   76.76    1.51
   0   1  -5   78.46    1.53
   0   1  -5   83.42    1.66
   0  -1  -5   81.05    1.66
   0   1  -5   78.00    1.63
   0  -1  -5   81.32    1.64
   0  -1   6  107.46    2.21
   0   1   6  102.69    2.21
   0   1  -6  102.88    2.16
   0  -1  -6  109.86    2.17
   0   1  -7   13.79    0.56
   0  -1  -7   14.61    0.57
   0  -1   7   13.35    0.59
   0   1   7   14.31    0.59
   0   1  -7   14.07    0.52
   0  -1  -7   15.11    0.55
   0  -1  -8    5.62    0.41
   0   1   8    5.54    0.44
   0  -1   8    5.13    0.45
   0  -1  -8    6.09    0.40
   0   1  -8    5.74    0.40
   0   1   9    7.81    0.55
   0  -1   9    9.04    0.58
   0   1  -9    7.22    0.46
   0   1  -9    7.36    0.55
   0  -1  -9    7.79    0.50
   0   1  -9    7.67    0.46
   0  -1  -9    8.66    0.48
   0  -1 -10   25.26    0.94
   0   1 -10   24.99    0.92
   0  -1  10   24.58    0.92
   0   1  10   22.27    0.91
   0  -1 -10   23.16    0.82
   0   1 -10   22.55    0.80
   0  -1 -11  121.92    2.67
   0   1 -11  121.10    2.65
   0  -1 -11  120.53    2.62
   0   1  11  125.44    2.81
   0  -1  11  130.18    2.81
   0   1 -12   20.49    0.72
   0  -1 -12   21.32    0.70
   0  -1  12   22.24    0.82
   0   1 -12   22.46    0.79
   0  -1 -12   20.39    0.80
   0  -1 -12   20.56    0.71
   0   1 -13    2.33    0.27
   0  -1 -13    2.88    0.25
   0  -1 -13    2.32    0.33
   0  -2   0 1712.13   30.75
   0   2   0 1706.02   30.75
   0  -2   0 1699.68   30.74
   0   2   1    0.77    0.14
   0  -2   1    0.93    0.11
   0   2  -1    0.79    0.13
   0  -2  -1    0.90    0.13
   0   2  -1    0.76    0.08
   0   2  -1    0.69    0.08
   0   2  -1    0.81    0.08
   0   2  -1    0.90    0.14
   0  -2   1    1.24    0.14
   0  -2  -1    0.70    0.14
   0  -2   2    3.78    0.18
   0   2   2    3.29    0.23
   0   2  -2    3.56    0.14
   0   2  -2    3.81    0.16
   0  -2  -2    3.48    0.23
   0   2  -2    3.68    0.18
   0   2  -2    3.38    0.20
   0  -2  -2    3.43    0.20
   0   2   3  150.11    2.89
   0   2  -3  150.88    2.80
   0   2  -3  156.44    2.87
   0  -2  -3  149.85    2.87
   0  -2  -3  155.39    2.88
   0  -2  -3  150.45    2.86
   0   2  -3  149.25    2.84
   0   2   4  157.10    3.07
   0  -2  -4  157.28    2.94
   0  -2  -4  161.77    3.06
   0  -2  -4  157.22    3.04
   0   2  -4  166.94    3.05
   0   2  -4  155.09    3.01
   0  -2  -4  156.06    3.03
   0  -2   4  161.87    3.05
   0  -2  -5  613.31   11.41
   0   2   5  617.03   11.58
   0   2  -5  640.68   11.45
   0   2  -5  635.09   11.56
   0  -2  -5  622.39   11.55
   0   2  -5  642.52   11.52
   0  -2  -5  641.13   11.54
   0   2   6   51.62    1.27
   0  -2   6   52.04    1.25
   0   2  -6   52.05    1.11
   0  -2  -6   52.69    1.23
   0  -2  -6   52.36    1.20
   0   2  -6   53.01    1.20
   0  -2  -7   95.49    2.04
   0   2   7   94.26    2.08
   0  -2   7   94.55    2.05
   0   2  -7   89.85    1.98
   0  -2  -7   93.42    2.00
   0   2   8   51.77    1.40
   0  -2   8   52.83    1.38
   0  -2  -8   50.27    1.35
   0   2  -8   52.65    1.30
   0  -2  -8   52.80    1.31
   0  -2  -9   24.57    0.83
   0   2   9   22.25    0.90
   0  -2   9   23.84    0.88
   0   2  -9   26.37    0.89
   0   2  -9   23.36    0.83
   0  -2  -9   23.97    0.84
   0   2  -9   22.98    0.78
   0  -2 -10   72.70    1.81
   0   2 -10   77.66    1.86
   0   2 -10   71.42    1.80
   0  -2  10   75.76    1.89
   0   2  10   76.14    1.93
   0  -2 -10   74.72    1.83
   0   2 -10   74.83    1.76
   0   2 -11  179.78    3.79
   0  -2 -11  180.62    3.75
   0   2  11  191.77    3.96
   0  -2  11  182.24    3.92
   0  -2 -11  189.53    3.84
   0  -2 -11  193.82    3.99
   0   2 -11  192.82    3.88
   0  -2 -12    1.93    0.41
   0  -2 -12    2.31    0.29
   0   2 -12    2.67    0.35
   0  -2 -12    2.88    0.33
   0  -2  12    2.16    0.38
   0   2 -13    5.60    0.36
   0  -2 -13    6.26    0.42
   0   2 -14    5.33    0.26
   0  -3   0   -0.01    0.14
   0   3   0    0.10    0.08
   0   3   0   -0.05    0.15
   0  -3   0    0.07    0.14
   0   3  -1   38.25    0.74
   0  -3   1   38.91    0.77
   0   3   1   37.86    0.69
   0  -3   1   38.65    0.76
   0  -3  -1   36.60    0.77
   0  -3  -1   35.07    0.71
   0   3  -1   37.84    0.78
   0  -3  -1   38.54    0.79
   0   3  -1   37.91    0.77
   0   3  -2  214.38    4.02
   0   3  -2  219.27    4.04
   0   3  -2  218.42    3.97
   0   3   2  224.65    4.07
   0  -3   2  216.06    4.01
   0  -3  -2  208.53    4.04
   0   3  -2  220.76    4.05
   0  -3  -2  217.82    4.06
   0  -3   2  225.20    4.05
   0  -3   3  224.23    4.07
   0   3   3  230.60    4.13
   0   3  -3  220.24    4.03
   0   3  -3  212.76    4.00
   0  -3  -3  226.14    4.11
   0   3  -3  214.06    4.06
   0  -3  -3  215.86    4.09
   0  -3  -4   21.52    0.59
   0   3  -4   22.06    0.56
   0   3   4   22.34    0.63
   0   3  -4   21.55    0.49
   0  -3  -4   23.45    0.62
   0  -3  -4   22.08    0.60
   0  -3  -5   71.59    1.43
   0   3   5   71.68    1.60
   0   3  -5   74.97    1.47
   0   3  -5   70.76    1.43
   0   3  -5   77.92    1.57
   0  -3  -5   73.55    1.58
   0  -3  -5   75.61    1.54
   0  -3   5   72.27    1.57
   0   3  -5   70.29    1.52
   0   3   6   42.87    1.12
   0  -3   6   44.16    1.09
   0   3  -6   43.05    0.95
   0  -3  -6   42.21    1.07
   0   3  -6   43.34    1.03
   0  -3   7   49.56    1.26
   0   3   7   50.59    1.30
   0  -3  -7   48.71    1.25
   0  -3  -7   49.44    1.22
   0   3  -7   49.53    1.19
   0   3  -7   51.42    1.26
   0  -3  -8    0.23    0.27
   0   3  -8    0.64    0.33
   0  -3  -8    0.53    0.27
   0  -3   8    0.14    0.30
   0   3  -8    0.92    0.27
   0   3   8    0.50    0.36
   0  -3  -9    9.66    0.54
   0  -3   9    9.66    0.59
   0   3   9    9.84    0.62
   0   3  -9    9.98    0.56
   0   3  -9   10.14    0.58
   0  -3  -9   10.30    0.57
   0   3  -9    9.95    0.51
   0  -3 -10   22.55    0.82
   0   3 -10   21.99    0.83
   0  -3  10   21.30    0.86
   0   3  10   21.32    0.90
   0  -3 -10   21.61    0.82
   0   3 -10   21.41    0.76
   0   3 -11   14.17    0.64
   0  -3 -11   14.25    0.75
   0  -3  11   14.66    0.70
   0  -3 -11   14.76    0.66
   0  -3  12   21.81    0.79
   0   3 -12   21.57    0.74
   0  -3 -12   21.60    0.73
   0   3 -13    0.18    0.23
   0  -3 -13   -0.17    0.28
   0  -3 -13    0.12    0.18
   0   3 -14    0.37    0.16
   0   4   0  618.76   11.27
   0   4   0  621.03   11.29
   0  -4   0  635.51   11.35
   0   4   0  632.43   11.36
   0  -4   0  638.86   11.34
   0   4   1 2022.97   37.48
   0   4  -1 2136.81   37.58
   0  -4  -1 2060.18   37.59
   0   4  -1 2112.42   37.57
   0  -4   1 2125.49   37.55
   0  -4  -1 2116.08   37.56
   0   4   1 2099.97   37.49
   0  -4   1 2117.18   37.57
   0   4  -2   37.22    0.80
   0   4  -2   36.61    0.77
   0   4  -2   36.42    0.72
   0   4  -2   35.69    0.73
   0  -4  -2   35.58    0.80
   0  -4   2   34.46    0.77
   0   4  -2   36.65    0.81
   0  -4  -2   34.64    0.82
   0  -4   2   37.93    0.80
   0   4  -3 1040.19   18.23
   0   4  -3 1006.68   18.19
   0   4  -3 1001.80   18.14
   0   4  -3  984.92   18.12
   0   4   3  993.41   18.26
   0   4  -3 1034.45   18.24
   0  -4  -3  968.94   18.25
   0  -4   3 1032.41   18.24
   0  -4   3  997.12   18.19
   0  -4  -3 1001.05   18.22
   0  -4   4   88.69    1.71
   0  -4  -4   85.53    1.76
   0   4  -4   84.36    1.66
   0   4  -4   83.69    1.62
   0  -4  -4   86.90    1.77
   0   4  -4   87.86    1.72
   0  -4  -5  134.11    2.59
   0   4   5  131.86    2.65
   0   4  -5  121.80    2.54
   0  -4  -5  131.49    2.62
   0   4  -5  129.66    2.56
   0  -4   5  129.18    2.60
   0   4  -6   95.43    1.93
   0  -4  -6   95.64    2.05
   0   4   6   97.71    2.10
   0  -4   6   93.16    2.05
   0   4  -6   96.24    1.99
   0  -4  -7    2.57    0.32
   0   4  -7    2.62    0.31
   0  -4  -7    2.36    0.34
   0   4   7    2.69    0.37
   0  -4   7    2.87    0.34
   0   4  -7    2.83    0.30
   0  -4  -8   10.88    0.55
   0   4   8   11.22    0.62
   0  -4   8    9.76    0.54
   0   4  -8   10.58    0.53
   0  -4  -8   10.47    0.54
   0   4  -8   10.60    0.50
   0  -4  -9    1.76    0.34
   0   4  -9    1.61    0.40
   0   4  -9    1.64    0.37
   0  -4  -9    2.01    0.34
   0   4   9    1.62    0.41
   0  -4   9    1.33    0.37
   0   4  -9    1.86    0.32
   0  -4   9    0.93    0.33
   0  -4 -10   27.57    0.91
   0   4 -10   25.56    0.93
   0  -4 -10   25.57    0.90
   0   4 -10   24.97    0.83
   0  -4 -11   11.38    0.68
   0   4 -11   12.58    0.62
   0   4 -11   13.40    0.61
   0  -4 -12    1.04    0.40
   0  -4 -12    0.45    0.26
   0  -4  12    1.12    0.33
   0   4 -12    0.89    0.29
   0   4 -13    2.60    0.28
   0  -4 -13    3.06    0.34
   0  -4 -13    2.42    0.24
   0  -5   0    0.13    0.20
   0   5   0    0.08    0.07
   0   5   0    0.01    0.21
   0  -5   0    0.17    0.18
   0   5   0    0.18    0.20
   0  -5  -1 1954.99   34.87
   0   5  -1 1953.33   34.88
   0  -5   1 1950.88   34.86
   0   5   1 1894.07   34.77
   0   5  -1 1946.10   34.89
   0  -5  -1 2010.56   34.90
   0  -5   1 1968.72   34.88
   0   5   1 1921.16   34.78
   0   5  -2  886.03   16.00
   0   5  -2  889.30   15.97
   0   5  -2  876.30   15.90
   0   5  -2  880.63   15.92
   0  -5  -2  866.76   16.03
   0   5  -2  890.22   16.01
   0  -5  -2  871.36   16.00
   0  -5   2  884.53   15.97
   0   5  -2  871.93   15.93
   0  -5   2  886.83   16.00
   0  -5   3   62.51    1.25
   0  -5  -3   60.09    1.30
   0  -5   3   62.91    1.30
   0  -5  -3   58.99    1.32
   0   5  -3   62.56    1.31
   0   5  -3   62.99    1.29
   0   5  -3   62.21    1.26
   0   5  -4   31.63    0.76
   0   5  -4   31.71    0.70
   0   5  -4   30.10    0.65
   0  -5   4   33.39    0.77
   0  -5  -4   31.92    0.81
   0   5  -4   32.71    0.82
   0  -5  -4   31.44    0.83
   0  -5   4   32.11    0.81
   0   5   5  188.49    3.57
   0  -5  -5  177.15    3.49
   0  -5  -5  184.47    3.55
   0  -5  -5  182.35    3.51
   0   5  -5  184.68    3.46
   0  -5   6   65.92    1.56
   0   5  -6   66.24    1.44
   0   5   6   68.90    1.61
   0  -5   6   70.65    1.56
   0  -5  -6   65.96    1.58
   0   5  -6   67.43    1.56
   0  -5  -6   66.52    1.56
   0  -5  -6   68.13    1.54
   0  -5  -7  114.12    2.45
   0  -5   7  112.06    2.47
   0   5   7  116.85    2.53
   0  -5   7  117.31    2.47
   0   5  -7  115.93    2.41
   0   5  -7  115.29    2.49
   0  -5  -7  113.16    2.46
   0   5  -7  111.75    2.39
   0  -5  -8    4.75    0.43
   0  -5   8    4.53    0.41
   0  -5   8    4.57    0.41
   0   5  -8    5.01    0.43
   0  -5  -8    4.94    0.42
   0   5  -8    4.76    0.37
   0  -5  -9   87.79    2.13
   0  -5   9   91.45    2.15
   0   5  -9   93.10    2.15
   0  -5  -9   93.25    2.16
   0   5  -9   85.26    2.03
   0  -5   9   93.57    2.13
   0   5  -9   92.53    2.18
   0   5 -10   24.83    0.94
   0  -5 -10   25.94    0.92
   0  -5 -10   26.22    0.90
   0   5 -11    4.93    0.46
   0  -5  11    5.03    0.47
   0  -5  12   16.00    0.64
   0  -5 -12   14.36    0.68
   0  -5 -12   14.59    0.59
   0   5 -12   16.05    0.61
   0  -5 -13   56.75    1.27
   0   5 -13   60.14    1.33
   0  -6   0 3217.72   57.53
   0   6   0 3207.17   57.47
   0   6   0 3162.50   57.38
   0   6   0 3228.05   57.54
   0  -6   0 3171.01   57.51
   0   6   0 3265.76   57.54
   0   6   1 1650.82   29.86
   0  -6   1 1642.33   29.98
   0   6  -1 1650.57   29.87
   0   6   1 1640.93   29.84
   0   6  -1 1666.10   29.99
   0  -6  -1 1688.64   30.00
   0  -6   1 1674.08   29.95
   0   6  -1 1685.35   29.99
   0  -6  -1 1685.40   29.97
   0   6  -2    3.32    0.27
   0   6  -2    3.97    0.20
   0   6  -2    3.79    0.16
   0  -6  -2    3.25    0.12
   0  -6  -2    4.25    0.31
   0   6  -2    3.58    0.29
   0   6  -2    3.45    0.22
   0  -6   2    3.98    0.28
   0  -6  -2    4.55    0.28
   0  -6   2    3.41    0.24
   0   6  -3    4.83    0.25
   0  -6   3    4.99    0.30
   0   6  -3    5.02    0.33
   0   6  -3    5.02    0.30
   0   6  -3    5.29    0.28
   0  -6   3    4.76    0.28
   0  -6  -3    5.17    0.34
   0   6  -4  151.37    2.88
   0   6  -4  145.01    2.79
   0  -6  -4  148.28    2.96
   0   6  -4  147.78    2.93
   0  -6   4  152.34    2.87
   0  -6  -4  149.82    2.93
   0  -6   4  150.14    2.92
   0   6  -4  141.98    2.83
   0  -6   5  436.78    8.15
   0  -6  -5  439.19    8.27
   0   6  -5  433.12    8.23
   0  -6  -5  432.03    8.24
   0   6  -5  443.12    8.16
   0  -6   5  450.91    8.23
   0  -6  -6  185.97    3.73
   0  -6   6  192.43    3.74
   0   6  -6  183.65    3.74
   0  -6  -6  185.47    3.74
   0  -6  -6  184.30    3.77
   0  -6   6  189.51    3.74
   0   6  -7   61.26    1.44
   0  -6  -7   63.47    1.51
   0   6  -7   59.17    1.37
   0  -6  -7   61.76    1.53
   0   6  -7   59.58    1.52
   0  -6   7   64.36    1.54
   0  -6   7   62.05    1.51
   0  -6  -8  301.08    5.87
   0  -6   8  296.65    5.90
   0  -6   8  301.53    5.86
   0  -6  -8  301.05    5.90
   0   6  -8  294.83    5.88
   0   6  -8  300.46    5.78
   0   6  -9  106.72    2.50
   0  -6   9  109.52    2.47
   0  -6  -9  105.60    2.44
   0  -6  -9  106.37    2.41
   0  -6 -10   93.56    2.18
   0  -6  10   94.48    2.22
   0   6 -10   94.26    2.14
   0   6 -11    1.20    0.35
   0  -6 -11    0.55    0.31
   0  -6  11    0.66    0.35
   0   6 -12   31.52    0.87
   0  -6  12   30.19    0.88
   0  -6 -12   29.17    0.85
   0   6 -13    0.34    0.22
   0  -6 -13    0.55    0.19
   0  -6 -13    0.60    0.26
   0  -7   0    0.62    0.21
   0   7   0   -0.02    0.22
   0   7   0    0.07    0.16
   0   7   0   -0.13    0.24
   0  -7   0    0.06    0.23
   0   7  -1  471.44    8.56
   0   7   1  457.06    8.57
   0  -7   1  486.34    8.71
   0   7  -1  481.14    8.72
   0  -7  -1  492.61    8.70
   0   7  -1  473.56    8.72
   0  -7   1  471.52    8.67
   0  -7   2  724.63   13.14
   0  -7  -2  724.64   13.18
   0   7  -2  738.82   13.09
   0   7  -2  705.30   13.03
   0   7  -2  723.99   13.20
   0  -7   2  715.68   13.18
   0  -7   3   40.04    0.96
   0   7  -3   37.97    0.87
   0  -7  -3   39.48    1.00
   0   7  -3   39.57    0.97
   0   7  -3   39.52    0.93
   0  -7   3   40.75    0.92
   0  -7  -3   40.12    0.97
   0  -7  -4 1269.02   22.96
   0   7  -4 1228.70   22.86
   0   7  -4 1239.04   22.91
   0  -7   4 1290.85   22.86
   0   7  -5    0.17    0.25
   0  -7  -5    0.18    0.27
   0  -7   5    0.64    0.24
   0  -7  -5    0.18    0.29
   0  -7  -5    0.24    0.25
   0  -7   6    3.55    0.33
   0  -7  -6    2.42    0.37
   0  -7  -6    2.54    0.34
   0   7  -6    2.26    0.32
   0   7  -6    2.65    0.27
   0  -7   6    3.01    0.34
   0  -7  -6    2.79    0.33
   0  -7   7   11.98    0.58
   0   7  -7   11.36    0.50
   0  -7  -7   11.64    0.56
   0   7  -7   11.15    0.48
   0  -7  -7   11.57    0.57
   0   7  -7   10.44    0.54
   0  -7   7   11.14    0.55
   0   7  -8   61.20    1.64
   0  -7  -8   61.82    1.57
   0   7  -8   57.69    1.55
   0  -7  -8   62.35    1.60
   0   7  -8   62.16    1.49
   0  -7   8   62.74    1.60
   0  -7  -9    4.52    0.44
   0   7  -9    3.28    0.46
   0  -7  -9    4.33    0.46
   0  -7   9    4.23    0.46
   0  -7  10  137.18    2.99
   0  -7 -10  136.51    2.95
   0  -7 -10  137.67    2.99
   0   7 -10  136.12    2.91
   0  -7  11   61.91    1.57
   0  -7 -11   61.19    1.54
   0   7 -11   63.53    1.61
   0   7 -11   63.72    1.52
   0  -7 -12   68.82    1.56
   0   7 -12   69.19    1.62
   0   7 -12   68.34    1.56
   0  -7 -13   -0.01    0.16
   0  -7 -13    0.17    0.24
   0   7 -13   -0.12    0.19
   0   8   0   66.95    1.49
   0  -8   0   70.31    1.45
   0   8   0   68.10    1.37
   0  -8   0   65.98    1.48
   0   8  -1  567.13   10.41
   0  -8  -1  562.31   10.39
   0  -8   1  551.57   10.37
   0  -8  -1  565.78   10.43
   0   8  -1  573.12   10.35
   0   8  -2  335.36    6.21
   0   8  -2  339.43    6.25
   0  -8  -2  341.04    6.39
   0   8  -2  342.64    6.36
   0  -8   2  335.76    6.31
   0  -8  -2  340.24    6.35
   0  -8  -3  149.39    3.01
   0   8  -3  147.27    2.97
   0   8  -3  148.13    2.92
   0  -8   3  149.97    2.92
   0  -8   4   40.03    0.99
   0  -8  -4   38.82    1.04
   0   8  -4   38.60    1.01
   0   8  -4   37.53    0.94
   0   8  -4   38.90    0.99
   0  -8   4   38.92    0.96
   0  -8  -4   37.16    1.00
   0  -8   5  148.32    3.02
   0  -8  -5  151.90    3.10
   0   8  -5  150.38    3.04
   0   8  -5  147.08    2.96
   0  -8  -5  144.52    3.03
   0  -8   5  148.24    2.96
   0  -8   6  242.80    4.78
   0  -8  -6  247.44    4.89
   0  -8  -6  243.37    4.85
   0   8  -6  246.75    4.82
   0   8  -6  243.85    4.74
   0  -8  -6  241.02    4.81
   0  -8   7  233.36    4.62
   0   8  -7  230.09    4.49
   0   8  -7  220.06    4.45
   0  -8  -7  228.46    4.57
   0  -8  -7  224.43    4.60
   0   8  -7  224.87    4.56
   0   8  -7  229.95    4.64
   0  -8  -7  231.90    4.65
   0  -8   7  230.00    4.53
   0  -8  -8  124.23    2.72
   0  -8   8  129.05    2.78
   0  -8  -8  122.71    2.77
   0   8  -8  117.48    2.78
   0   8  -9   25.71    0.84
   0  -8  -9   25.07    0.90
   0  -8  -9   24.89    0.91
   0   8  -9   24.53    0.95
   0   8 -10   42.70    1.18
   0  -8 -10   43.96    1.23
   0  -8  10   43.64    1.26
   0  -8 -10   44.54    1.27
   0   8 -10   43.92    1.31
   0  -8  11    7.82    0.48
   0   8 -11    8.60    0.55
   0  -8 -11    8.54    0.49
   0   8 -11    7.78    0.44
   0  -8 -12    6.55    0.37
   0   8 -12    6.20    0.36
   0   8 -12    6.39    0.41
   0  -8 -12    5.13    0.44
   0  -8 -12    5.64    0.32
   0   8 -13   19.41    0.53
   0  -9   0   -0.10    0.25
   0  -9   0    0.12    0.26
   0   9   0   -0.13    0.27
   0   9   0   -0.01    0.25
   0  -9   0   -0.12    0.23
   0   9  -1    1.55    0.24
   0   9  -1    1.79    0.29
   0  -9  -1    1.51    0.29
   0   9   1    1.15    0.27
   0   9  -1    1.63    0.29
   0  -9   1    1.31    0.24
   0  -9   1    1.56    0.27
   0  -9  -1    1.85    0.30
   0   9  -2  283.86    5.39
   0  -9   2  289.82    5.33
   0   9  -2  276.20    5.25
   0   9  -2  278.83    5.39
   0  -9  -2  278.88    5.42
   0  -9   2  286.00    5.38
   0  -9   3  177.61    3.51
   0   9  -3  176.81    3.52
   0  -9  -3  171.34    3.56
   0   9  -3  181.15    3.53
   0  -9  -3  176.57    3.51
   0  -9   4   45.27    1.14
   0  -9  -4   45.39    1.21
   0   9  -4   46.98    1.18
   0   9  -4   45.61    1.15
   0   9  -4   43.76    1.09
   0  -9  -4   46.24    1.16
   0  -9   5    8.54    0.45
   0  -9  -5    8.40    0.51
   0   9  -5    8.47    0.47
   0   9  -5    8.18    0.41
   0  -9   5    7.82    0.41
   0  -9  -5    8.00    0.47
   0   9  -6   44.37    1.29
   0  -9   6   45.68    1.20
   0  -9  -6   44.36    1.22
   0  -9  -6   46.61    1.29
   0   9  -6   44.98    1.22
   0  -9  -6   44.87    1.27
   0   9  -6   45.60    1.16
   0  -9   7  110.07    2.40
   0   9  -7  103.73    2.27
   0   9  -7  106.48    2.27
   0   9  -7  106.02    2.27
   0  -9  -7  104.61    2.36
   0  -9  -7  101.83    2.39
   0   9  -7  102.33    2.34
   0   9  -7  103.79    2.44
   0  -9  -7  103.26    2.43
   0   9  -8   15.25    0.60
   0   9  -8   15.57    0.66
   0   9  -8   15.74    0.77
   0  -9   8   16.71    0.73
   0  -9  -8   16.14    0.72
   0  -9  -8   15.22    0.71
   0  -9   9   11.86    0.62
   0   9  -9   11.47    0.57
   0  -9  -9   11.87    0.62
   0   9 -10    0.37    0.36
   0  -9 -10    0.42    0.33
   0  -9  10    0.68    0.32
   0   9 -11    0.22    0.25
   0   9 -11    0.60    0.34
   0  -9 -11    0.52    0.27
   0   9 -12    3.26    0.27
   0   9 -12    3.06    0.33
   0  -9 -12    2.55    0.24
   0  -9 -12    3.29    0.29
   0 -10   0   75.43    1.72
   0  10   0   78.74    1.73
   0 -10   1  517.90    9.65
   0  10  -1  519.47    9.66
   0 -10   1  509.46    9.64
   0 -10  -1  532.35    9.68
   0  10  -1  519.77    9.65
   0  10   1  512.12    9.66
   0 -10  -1  507.97    9.62
   0  10  -2  298.70    5.65
   0 -10   2  297.30    5.69
   0 -10  -2  293.44    5.75
   0  10  -2  297.36    5.71
   0  10  -2  297.09    5.71
   0 -10  -2  297.74    5.69
   0  10   2  295.26    5.73
   0 -10   3   13.33    0.53
   0  10  -3   14.52    0.56
   0 -10  -3   12.90    0.58
   0  10  -3   12.64    0.55
   0  10  -3   12.77    0.51
   0  10  -3   13.41    0.56
   0 -10  -3   12.67    0.56
   0 -10   3   13.83    0.51
   0 -10   4   20.42    0.69
   0  10  -4   20.61    0.75
   0 -10   4   21.49    0.67
   0 -10  -4   19.70    0.70
   0  10  -4   20.73    0.72
   0 -10  -4   19.82    0.75
   0  10  -4   18.44    0.64
   0  10  -4   18.41    0.69
   0 -10   5    0.13    0.24
   0 -10  -5    0.29    0.31
   0 -10  -5    0.22    0.29
   0 -10   5    0.14    0.25
   0  10  -5    0.19    0.33
   0  10  -5    0.35    0.28
   0  10  -5    0.11    0.23
   0  10  -6  245.95    4.78
   0 -10   6  246.80    4.87
   0  10  -6  242.69    4.98
   0 -10  -6  241.54    4.91
   0 -10  -6  245.49    4.97
   0  10  -6  247.16    4.91
   0 -10  -6  250.69    5.00
   0  10  -6  248.17    4.82
   0 -10   7   15.60    0.72
   0 -10  -7   14.31    0.68
   0  10  -7   14.77    0.62
   0  10  -7   15.55    0.61
   0 -10  -7   14.52    0.71
   0  10  -7   15.63    0.75
   0 -10  -7   15.33    0.72
   0  10  -8    1.14    0.30
   0  10  -8    1.51    0.41
   0  10  -8    1.61    0.32
   0 -10  -8    1.64    0.40
   0 -10  -8    1.16    0.36
   0  10  -9    9.12    0.50
   0 -10  -9    9.90    0.58
   0 -10   9    9.51    0.57
   0 -10  -9   10.37    0.60
   0  10  -9    9.81    0.63
   0  10 -10   24.94    0.78
   0 -10 -10   27.19    0.88
   0 -10  10   25.83    0.85
   0 -10 -10   25.54    0.87
   0  10 -10   24.57    0.90
   0  10 -11   15.29    0.55
   0  10 -11   16.75    0.67
   0 -10 -11   15.83    0.60
   0 -10 -12    3.93    0.28
   0 -10 -12    3.21    0.24
   0  10 -12    3.71    0.24
   0  10 -12    4.24    0.32
   0 -10 -12    2.65    0.31
   0 -11   0    0.02    0.26
   0  11   0   -0.05    0.25
   0 -11   0   -0.07    0.25
   0 -11   1    8.76    0.48
   0  11  -1    8.65    0.47
   0 -11  -1    8.51    0.48
   0 -11   1    8.19    0.45
   0  11  -1    8.43    0.46
   0 -11  -1    8.16    0.44
   0  11   1    8.81    0.48
   0 -11   1    8.64    0.43
   0 -11   2  224.82    4.37
   0  11  -2  213.89    4.29
   0 -11  -2  227.62    4.42
   0  11  -2  221.77    4.38
   0  11  -2  217.88    4.30
   0  11  -2  223.18    4.38
   0  11   2  214.99    4.40
   0 -11  -2  222.41    4.35
   0 -11   2  220.19    4.30
   0 -11   3   20.81    0.73
   0  11  -3   19.42    0.71
   0 -11   3   22.03    0.69
   0 -11  -3   21.29    0.73
   0  11  -3   19.97    0.73
   0 -11  -3   20.20    0.78
   0  11  -3   22.04    0.69
   0  11  -3   20.64    0.73
   0  11  -4    1.39    0.32
   0 -11   4    1.09    0.30
   0 -11  -4    1.15    0.35
   0  11  -4    1.34    0.30
   0  11  -4    1.42    0.28
   0 -11  -4    1.54    0.33
   0 -11   4    1.16    0.27
   0  11  -4    0.82    0.29
   0  11  -5   61.26    1.60
   0 -11   5   63.25    1.54
   0  11  -5   61.14    1.55
   0 -11  -5   63.73    1.63
   0  11  -5   62.26    1.47
   0 -11  -5   63.56    1.57
   0 -11   5   60.03    1.46
   0  11  -6   26.07    0.97
   0 -11  -6   25.65    0.95
   0 -11  -6   26.69    0.96
   0  11  -6   26.30    0.82
   0 -11  -6   25.82    0.91
   0 -11   7   11.05    0.61
   0 -11  -7   11.27    0.62
   0  11  -7   10.18    0.54
   0 -11  -7   11.36    0.64
   0 -11  -7   10.20    0.62
   0  11  -7   10.97    0.64
   0  11  -8    2.97    0.36
   0  11  -8    3.32    0.34
   0 -11   8    2.90    0.42
   0 -11  -8    3.22    0.40
   0  11  -9    0.35    0.38
   0  11  -9    0.21    0.26
   0 -11  -9    0.21    0.32
   0 -11   9   -0.06    0.30
   0  11 -10    3.61    0.41
   0 -11 -10    2.95    0.37
   0 -11 -10    3.68    0.38
   0  11 -10    3.64    0.32
   0  11 -11    1.28    0.31
   0 -11 -11    1.32    0.27
   0  11  11    1.32    0.28
   0  11 -11    1.50    0.23
   0 -11 -11    0.51    0.32
   0 -11 -12   18.33    0.52
   0 -12   0  149.94    3.15
   0  12   0  147.31    3.13
   0 -12   0  150.69    3.08
   0 -12  -1  251.24    4.99
   0 -12   1  253.33    4.96
   0 -12  -1  244.44    4.92
   0 -12  -1  250.73    4.93
   0 -12   1  252.36    4.90
   0  12   1  249.62    4.99
   0  12  -1  256.65    4.98
   0 -12   2  289.19    5.50
   0 -12  -2  280.50    5.55
   0  12   2  273.61    5.60
   0 -12  -2  281.41    5.61
   0  12  -2  291.76    5.59
   0 -12   2  279.45    5.56
   0  12  -2  290.08    5.52
   0  12  -2  286.46    5.58
   0 -12   2  285.10    5.57
   0  12   3  118.48    2.65
   0 -12  -3  120.96    2.59
   0 -12   3  121.06    2.51
   0 -12  -3  115.59    2.65
   0  12  -3  119.16    2.60
   0  12  -3  118.32    2.52
   0  12  -3  121.59    2.60
   0  12  -3  116.91    2.55
   0 -12   3  119.46    2.58
   0  12   4  111.07    2.57
   0 -12   4  115.95    2.41
   0 -12  -4  113.62    2.50
   0 -12  -4  116.57    2.57
   0  12  -4  110.80    2.48
   0  12  -4  110.99    2.49
   0  12  -4  111.01    2.41
   0  12  -4  114.08    2.49
   0 -12   4  108.30    2.44
   0 -12  -5   17.31    0.74
   0 -12   5   15.92    0.66
   0  12  -5   18.00    0.75
   0  12  -5   15.70    0.68
   0 -12  -5   16.24    0.77
   0  12  -5   17.61    0.65
   0 -12  -6    3.10    0.41
   0  12  -6    2.77    0.37
   0  12  -6    3.36    0.48
   0 -12  -6    2.88    0.45
   0 -12  -6    3.29    0.45
   0 -12  -7    5.01    0.46
   0  12  -7    4.23    0.41
   0 -12  -7    4.96    0.48
   0  12  -7    4.71    0.52
   0 -12   8   83.37    2.02
   0  12  -8   87.37    2.11
   0 -12  -8   87.24    2.08
   0 -12  -8   85.61    2.05
   0  12  -9    0.07    0.36
   0 -12  -9    0.63    0.33
   0 -12  -9    0.44    0.31
   0 -12   9    0.33    0.28
   0  12 -10    6.28    0.46
   0 -12 -10    5.83    0.41
   0 -12 -10    7.10    0.42
   0  12  10    6.04    0.45
   0  12 -11    1.67    0.29
   0  12  11    1.88    0.27
   0 -12 -11    1.79    0.26
   0 -13   0    0.15    0.27
   0  13   0    0.04    0.31
   0 -13   0    0.11    0.31
   0 -13   1   69.03    1.67
   0 -13  -1   68.19    1.69
   0  13   1   67.32    1.68
   0 -13   1   66.75    1.59
   0 -13  -1   64.02    1.62
   0  13  -1   64.79    1.64
   0 -13   2   78.71    1.87
   0 -13  -2   79.96    1.93
   0 -13   2   80.68    1.82
   0  13   2   77.55    1.92
   0 -13  -2   77.80    1.86
   0  13  -2   76.86    1.82
   0  13  -2   79.84    1.90
   0 -13   3   30.90    0.94
   0 -13  -3   34.59    1.04
   0  13   3   34.97    1.12
   0 -13  -3   31.83    1.08
   0 -13   3   34.27    1.02
   0  13  -3   34.59    1.05
   0  13  -3   32.29    0.97
   0  13  -3   33.82    1.04
   0 -13   3   34.39    1.03
   0 -13  -4   21.35    0.81
   0 -13   4   21.53    0.73
   0  13   4   20.99    0.87
   0 -13   4   20.74    0.77
   0  13  -4   20.94    0.79
   0  13  -4   19.61    0.81
   0 -13  -4   20.41    0.85
   0 -13   4   21.22    0.77
   0  13  -4   23.49    0.76
   0  13  -4   23.64    0.82
   0  13  -5    2.53    0.42
   0 -13  -5    1.88    0.40
   0  13   5    2.78    0.43
   0 -13  -5    2.71    0.40
   0  13  -6  239.61    4.91
   0 -13  -6  248.27    5.04
   0  13  -6  253.27    5.04
   0 -13  -6  249.20    4.99
   0 -13   7   11.02    0.61
   0 -13  -7   11.59    0.61
   0  13   7   11.87    0.69
   0  13  -7   11.31    0.55
   0 -13  -7   12.51    0.66
   0  13  -7   11.21    0.65
   0 -13  -7   12.60    0.68
   0  13   8    0.78    0.36
   0 -13  -8    0.99    0.35
   0  13  -8    1.13    0.30
   0  13  -8    0.48    0.36
   0 -13  -8    0.78    0.33
   0 -13   8    0.65    0.31
   0 -13  -9   22.54    0.80
   0 -13  -9   23.18    0.78
   0  13   9   23.13    0.83
   0  13  -9   22.98    0.83
   0  13  10   25.56    0.82
   0 -13 -10   26.62    0.77
   0  13 -10   25.24    0.81
   0 -13 -11   33.74    0.81
   0 -14   0  272.56    5.48
   0 -14   0  279.88    5.41
   0  14   0  268.67    5.47
   0 -14   1    0.37    0.30
   0  14  -1    0.12    0.32
   0  14   1    0.12    0.31
   0 -14  -1    0.36    0.34
   0  14  -1    0.35    0.30
   0 -14   1    0.30    0.33
   0 -14  -1    0.32    0.33
   0  14  -2  460.00    8.76
   0  14  -2  471.39    8.88
   0  14   2  452.32    8.91
   0 -14   2  461.24    8.75
   0 -14  -2  466.12    8.83
   0 -14   2  465.74    8.84
   0 -14  -2  455.15    8.89
   0  14  -3  123.40    2.73
   0  14  -3  124.46    2.65
   0 -14  -3  127.67    2.73
   0  14   3  118.80    2.81
   0 -14   3  123.05    2.63
   0 -14   3  121.69    2.71
   0 -14  -3  124.18    2.80
   0  14  -4  156.38    3.28
   0 -14  -4  150.65    3.40
   0  14   4  169.39    3.53
   0 -14  -4  166.84    3.49
   0  14  -5    4.55    0.44
   0 -14  -5    4.67    0.49
   0 -14  -5    4.55    0.45
   0  14  -6   58.09    1.51
   0 -14  -6   62.17    1.66
   0 -14  -6   58.54    1.62
   0  14   6   62.65    1.68
   0 -14  -6   62.27    1.58
   0  14  -6   60.73    1.60
   0  14   7    9.86    0.62
   0  14  -7    9.77    0.60
   0 -14  -7    9.95    0.60
   0 -14   7    9.98    0.55
   0 -14  -8    0.93    0.32
   0  14   8    1.41    0.36
   0  14  -8    0.96    0.28
   0  14  -8    0.96    0.33
   0 -14  -8    0.86    0.35
   0 -14   8    0.87    0.28
   0  14  -9    2.45    0.33
   0 -14  -9    2.02    0.31
   0  14   9    2.34    0.34
   0 -14  -9    2.53    0.32
   0  14 -10    0.03    0.23
   0 -14 -10   -0.07    0.21
   0  14  10   -0.01    0.21
   0 -15   0    0.40    0.35
   0  15   0    0.03    0.33
   0 -15   0    0.02    0.30
   0 -15   1  135.95    2.95
   0 -15  -1  132.12    2.96
   0  15  -1  132.08    2.95
   0  15   1  132.05    2.97
   0  15  -1  134.66    2.87
   0 -15  -1  134.39    2.90
   0 -15   1  133.61    2.87
   0 -15  -2    4.29    0.49
   0 -15   2    4.79    0.45
   0 -15  -2    4.47    0.45
   0  15   2    5.01    0.48
   0 -15   2    4.34    0.40
   0  15  -2    5.04    0.42
   0  15  -2    4.85    0.45
   0 -15  -3   58.81    1.53
   0 -15   3   57.12    1.43
   0  15  -3   57.63    1.45
   0  15   4    4.42    0.50
   0 -15  -4    3.60    0.43
   0 -15  -4    3.77    0.41
   0 -15  -4    4.45    0.47
   0  15  -5    8.85    0.51
   0 -15  -5    9.45    0.59
   0 -15  -5    8.34    0.58
   0  15   5    7.87    0.60
   0 -15  -5    8.28    0.54
   0  15   6    2.81    0.43
   0 -15  -6    3.90    0.46
   0  15  -6    3.68    0.41
   0 -15  -6    3.90    0.45
   0 -15   6    3.96    0.40
   0 -15  -7   14.14    0.61
   0  15   7   13.27    0.67
   0  15  -7   13.69    0.56
   0 -15   7   12.00    0.55
   0 -15  -7   13.69    0.65
   0  15  -7   13.29    0.62
   0  15  -8   18.41    0.62
   0 -15  -8   19.11    0.70
   0  15  -8   19.01    0.71
   0 -15  -8   19.98    0.69
   0  15   8   19.55    0.74
   0 -15  -9   51.53    1.21
   0  15  -9   51.71    1.23
   0 -15  -9   50.09    1.19
   0  15   9   48.09    1.24
   0 -15  -9   47.94    1.18
   0 -15 -10    4.24    0.25
   0  16   0    1.95    0.35
   0 -16   0    2.56    0.37
   0  16   0    2.31    0.40
   0 -16  -1    1.14    0.39
   0 -16   1    0.41    0.32
   0  16  -1    0.59    0.29
   0 -16   1    0.64    0.31
   0 -16  -1    0.53    0.35
   0  16  -1    0.67    0.31
   0  16   1    1.29    0.35
   0 -16  -2  325.74    6.34
   0 -16   2  325.44    6.28
   0  16   2  328.15    6.36
   0  16  -2  309.20    6.25
   0  16  -2  308.48    6.17
   0 -16   2  314.59    6.16
   0 -16  -2  325.78    6.27
   0 -16  -3    6.95    0.53
   0  16   3    5.93    0.52
   0 -16  -3    5.49    0.46
   0 -16  -4   45.00    1.32
   0  16   4   44.29    1.35
   0 -16  -5   22.79    0.88
   0 -16  -5   24.42    0.90
   0  16  -5   24.16    0.82
   0  16   5   23.31    0.91
   0 -16  -5   23.29    0.83
   0 -16   6    0.02    0.26
   0 -16  -6    0.70    0.31
   0  16   6    0.24    0.33
   0 -16  -6    0.39    0.31
   0 -16  -6    0.87    0.33
   0  16  -6    0.36    0.27
   0  16  -7   40.83    1.04
   0 -16  -7   39.89    1.12
   0  16   7   37.84    1.13
   0 -16  -7   39.86    1.07
   0  16  -8    3.51    0.31
   0 -16  -8    4.55    0.35
   0  16   8    4.75    0.37
   0 -16  -8    4.44    0.34
   0  16  -8    4.71    0.30
   0 -16  -9    4.78    0.28
   0 -17   0   -0.12    0.32
   0  17   0   -0.10    0.31
   0 -17  -1    2.14    0.39
   0 -17   1    2.43    0.38
   0  17  -1    2.19    0.37
   0  17   1    3.21    0.40
   0 -17  -2  113.31    2.56
   0  17   2  111.42    2.57
   0 -17  -3    5.66    0.43
   0  17   3    6.03    0.50
   0 -17  -3    6.29    0.50
   0  17   3    5.31    0.41
   0 -17  -4    1.14    0.32
   0  17   4    1.28    0.36
   0  17  -4    1.27    0.34
   0 -17  -4    1.37    0.39
   0 -17  -4    1.99    0.37
   0 -17  -5   42.28    1.16
   0  17  -5   43.11    1.15
   0 -17  -5   44.72    1.24
   0 -17  -5   43.47    1.22
   0  17   5   44.57    1.26
   0 -17  -6   10.31    0.49
   0  17   6    9.68    0.53
   0  17  -6    9.92    0.48
   0 -17  -6    9.99    0.53
   0 -17   6    9.67    0.44
   0 -17  -7   17.31    0.58
   0  17  -7   17.04    0.56
   0 -17  -7   16.02    0.60
   0  17   7   15.15    0.61
   0 -17  -8   24.41    0.66
   0 -18   0    4.47    0.38
   0  18   0    4.36    0.41
   0  18   0    4.09    0.35
   0 -18   0    4.57    0.41
   0  18   0    4.21    0.38
   0  18  -1    3.84    0.38
   0 -18  -1    4.08    0.38
   0  18  -1    3.86    0.36
   0 -18  -1    3.71    0.40
   0  18   1    4.41    0.41
   0  18   1    3.69    0.37
   0  18  -1    3.60    0.34
   0  18  -2   62.34    1.50
   0 -18  -2   63.35    1.57
   0  18   2   59.74    1.50
   0  18   2   60.08    1.57
   0 -18  -2   63.10    1.51
   0  18  -3    9.88    0.51
   0 -18  -3   10.90    0.51
   0 -18  -3   10.15    0.58
   0 -18  -3   11.06    0.56
   0  18   3    9.71    0.55
   0  18   4    0.48    0.25
   0  18  -4    0.26    0.27
   0 -18  -4    0.46    0.27
   0  18   4    0.33    0.29
   0 -18  -4    0.10    0.31
   0 -18  -4    0.27    0.28
   0 -18   5    1.24    0.25
   0  18   5    1.46    0.26
   0  18  -5    1.38    0.28
   0  18   5    1.20    0.31
   0 -18  -5    1.21    0.28
   0 -18  -5    1.57    0.30
   0 -18  -5    1.58    0.31
   0  18   6   21.27    0.62
   0  18  -6   21.50    0.65
   0 -18  -6   20.30    0.64
   0 -18  -6   20.84    0.69
   0  18   6   20.76    0.70
   0  18   7   12.91    0.42
   0  18  -7   13.20    0.43
   0 -18  -7   12.88    0.44
   0  19   0   -0.16    0.23
   0  19   0    0.08    0.22
   0  19   0    0.20    0.24
   0 -19   0   -0.26    0.23
   0  19  -1    7.07    0.39
   0 -19  -1    7.38    0.43
   0  19   1    6.24    0.42
   0  19   1    7.85    0.42
   0 -19  -1    7.64    0.40
   0  19  -2    0.91    0.26
   0 -19  -2    0.96    0.29
   0  19   2    0.52    0.26
   0  19   2    1.04    0.28
   0 -19  -2    0.93    0.25
   0  19   3    0.09    0.24
   0  19  -3    0.24    0.25
   0 -19  -3    0.04    0.29
   0 -19  -3   -0.15    0.24
   0  19   3    0.24    0.26
   0 -19  -3    0.19    0.22
   0  19   4   42.87    1.05
   0  19   4   40.29    1.09
   0  19  -4   42.72    1.05
   0 -19  -4   41.87    1.10
   0 -19  -4   42.12    1.08
   0 -19  -4   41.91    1.03
   0 -19  -5   75.21    1.67
   0  19  -5   78.45    1.62
   0 -19  -6    8.71    0.35
   0  19  -6    9.37    0.36
   0 -20  -1    6.42    0.39
   0  20  -1    5.47    0.31
   0 -20  -2    0.96    0.20
   0 -20  -2    1.57    0.28
   0  20   2    0.99    0.21
   0  20  -2    1.33    0.23
   0 -20  -3   26.77    0.68
   0 -20  -3   29.01    0.79
   0  20  -3   26.62    0.72
   0  20   3   26.62    0.70
   0 -20  -4   18.03    0.50
   0  20   4   16.68    0.52
   0  20  -5    1.45    0.18
  -1   0  13    0.19    0.27
   1   0 -13    0.32    0.23
   1   0 -13    0.05    0.23
  -1   0  12   -0.19    0.35
   1   0 -12    0.36    0.29
  -1   0  11   22.57    0.92
   1   0 -11   23.44    0.84
  -1   0  10   -0.08    0.39
   1   0 -10    0.23    0.30
   1   0  -9  264.03    5.33
  -1   0   9  268.10    5.37
   1   0  -9  268.28    5.26
   1   0  -8   -0.06    0.31
  -1   0   8    0.02    0.33
   1   0  -8   -0.10    0.28
   1   0  -7    0.80    0.28
   1   0  -7    0.78    0.26
  -1   0   7    1.07    0.30
   1   0  -6    0.08    0.27
  -1   0   6    0.23    0.28
   1   0  -5   68.27    1.49
  -1   0   5   69.01    1.48
   1   0  -5   66.98    1.45
   1   0  -4    0.23    0.23
   1   0  -4    0.26    0.21
  -1   0   4   -0.03    0.24
   1   0  -3  354.51    6.50
  -1   0   3  349.84    6.49
   1   0  -3  353.17    6.48
   1   0  -2   -0.05    0.18
   1   0  -2    0.08    0.16
  -1   0   2   -0.01    0.18
  -1   0   1  257.61    4.70
  -1   0   1  261.10    4.69
  -1   0   1  259.48    4.68
   1   0  -1  259.07    4.71
   1   0  -1  253.57    4.70
  -1   0   1  255.47    4.70
   1   0   0    0.03    0.06
  -1   0   0    0.14    0.06
  -1   0   0    0.14    0.07
   1   0   0    0.07    0.07
  -1   0   0    0.08    0.10
  -1   0   0    0.02    0.10
  -1   0   0    0.06    0.10
  -1   0   0    0.05    0.09
  -1   0   0    0.04    0.13
  -1   0   0   -0.04    0.11
  -1   0   0    0.11    0.12
   1   0   0    0.05    0.07
   1   0   0    0.37    0.08
  -1   0   0    0.46    0.08
  -1   0   0    0.01    0.11
  -1   0  -1  714.14   13.05
  -1   0  -1  703.00   13.10
  -1   0  -1  737.65   13.09
  -1   0  -1  724.19   13.09
  -1   0  -1  743.39   13.11
  -1   0  -1  713.36   13.06
  -1   0  -1  732.97   13.10
   1   0   1  717.37   13.06
  -1   0  -1  712.28   13.09
  -1   0  -1  731.82   13.10
  -1   0  -1  728.15   13.10
  -1   0  -1  726.87   13.06
  -1   0  -1  764.90   13.11
  -1   0  -2   -0.04    0.12
   1   0   2    0.13    0.14
  -1   0  -2    0.09    0.19
  -1   0  -2   -0.02    0.15
  -1   0  -2    0.01    0.16
  -1   0  -2    0.15    0.18
  -1   0  -2    0.03    0.17
  -1   0  -2    0.15    0.17
  -1   0  -2   -0.01    0.17
  -1   0  -2   -0.01    0.10
  -1   0  -2    0.44    0.13
  -1   0  -3  357.45    6.42
  -1   0  -3  347.69    6.38
  -1   0  -3  360.96    6.42
  -1   0  -3  353.02    6.42
   1   0   3  340.40    6.41
  -1   0  -3  344.60    6.38
  -1   0  -3  346.32    6.38
  -1   0  -4   -0.01    0.21
  -1   0  -4    0.01    0.18
   1   0   4    0.13    0.19
  -1   0  -4    0.07    0.17
  -1   0  -4   -0.01    0.17
  -1   0  -4   -0.04    0.14
  -1   0  -5   49.49    1.05
  -1   0  -5   46.59    0.97
  -1   0  -5   47.43    1.04
  -1   0  -5   49.66    1.06
  -1   0  -5   47.03    1.07
  -1   0  -5   47.39    1.00
  -1   0  -6    0.06    0.20
   1   0   6    0.09    0.25
  -1   0  -6   -0.02    0.20
  -1   0  -7   16.19    0.56
  -1   0  -7   17.49    0.58
   1   0   7   16.25    0.63
  -1   0  -8   -0.10    0.24
  -1   0  -8    0.20    0.23
  -1   0  -8   -0.02    0.35
   1   0   8    0.02    0.30
  -1   0  -8    0.07    0.23
  -1   0  -9   55.26    1.41
   1   0   9   56.37    1.51
  -1   0  -9   57.87    1.41
  -1   0 -10    0.21    0.31
  -1   0 -10    0.39    0.43
   1   0  10   -0.02    0.34
   1   0  11    9.53    0.56
  -1   0 -11    8.52    0.48
  -1   0 -11    9.76    0.61
  -1   0 -12   -0.12    0.26
  -1   0 -12    0.33    0.34
  -1   0 -13    1.19    0.22
  -1   0 -13    1.37    0.28
   1   1 -14   53.48    1.14
  -1  -1  13    3.54    0.37
   1  -1 -13    3.52    0.31
   1   1 -13    3.44    0.31
   1  -1 -13    3.41    0.28
   1   1 -13    3.24    0.30
  -1   1  13    2.80    0.34
  -1  -1  13    2.66    0.32
  -1  -1  12    1.55    0.37
   1  -1 -12    1.48    0.37
   1  -1 -12    1.31    0.33
   1   1 -12    0.99    0.30
   1   1 -12    1.36    0.38
  -1   1  12    1.24    0.36
  -1  -1  12    1.43    0.37
   1   1 -11   53.77    1.40
  -1  -1  11   53.66    1.52
  -1   1  11   52.34    1.52
   1  -1 -11   52.82    1.41
   1   1 -10  494.16    9.50
   1   1 -10  505.07    9.47
   1  -1 -10  492.14    9.46
  -1  -1  10  502.70    9.59
  -1   1  10  497.36    9.60
  -1   1   9   87.12    2.10
  -1  -1   9   87.23    2.10
   1  -1  -9   87.23    2.00
   1   1  -9   89.36    2.01
   1  -1  -9   84.58    2.07
  -1  -1   8   29.90    0.99
   1  -1  -8   29.65    0.90
   1   1  -8   30.03    0.91
   1   1  -8   31.89    0.98
   1  -1  -8   30.39    0.97
  -1   1   7    7.96    0.48
  -1  -1   7    8.63    0.48
   1   1  -7    8.49    0.43
   1  -1  -7    8.50    0.43
   1  -1  -7    8.09    0.46
   1   1  -7    8.63    0.48
  -1   1   6    6.85    0.41
  -1  -1   6    5.76    0.40
   1   1  -6    6.65    0.41
   1  -1  -6    6.71    0.40
   1  -1  -5   67.65    1.45
   1   1  -5   68.33    1.45
  -1   1   5   65.76    1.47
  -1  -1   5   70.28    1.49
  -1   1   4   60.79    1.29
   1   1  -4   59.54    1.27
  -1  -1   4   63.34    1.30
   1  -1  -4   58.28    1.27
   1   1  -4   62.00    1.30
   1  -1  -4   57.83    1.30
  -1   1   3   22.04    0.56
   1  -1  -3   20.67    0.58
   1   1  -3   20.93    0.58
  -1  -1   3   23.23    0.57
   1  -1  -3   21.48    0.55
   1   1  -3   22.08    0.54
  -1   1   2  288.46    5.25
   1   1  -2  292.87    5.31
   1  -1  -2  280.77    5.31
  -1   1   2  295.09    5.32
   1  -1  -2  282.62    5.33
   1   1  -2  294.00    5.33
  -1  -1   2  295.48    5.31
  -1  -1   1   13.29    0.32
  -1  -1   1   12.68    0.28
  -1   1   1   13.34    0.29
  -1   1   1   14.01    0.30
  -1   1   1   13.33    0.32
  -1   1   1   13.18    0.30
   1  -1  -1   13.15    0.33
   1   1  -1   13.15    0.34
   1   1  -1   13.42    0.33
   1   1  -1   14.00    0.35
   1  -1  -1   13.05    0.31
  -1  -1   0   84.11    1.60
   1   1   0   84.39    1.61
  -1   1   0   88.31    1.61
  -1   1   0   90.09    1.61
  -1  -1   0   88.49    1.60
  -1   1   0   83.37    1.61
  -1  -1   0   85.62    1.60
  -1   1   0   88.68    1.61
  -1   1   0   86.43    1.61
  -1   1   0   88.07    1.63
   1  -1   0   84.56    1.57
  -1   1   0   86.65    1.62
  -1  -1   0   86.39    1.60
  -1   1   0   88.64    1.61
  -1   1   0   89.85    1.63
  -1   1   0   84.51    1.62
   1  -1   0   85.35    1.58
  -1   1   0   84.48    1.57
   1   1   0   84.83    1.61
  -1  -1   0   84.91    1.59
  -1  -1   0   87.19    1.61
  -1   1   0   85.32    1.63
   1  -1   1   56.94    1.07
  -1  -1  -1   57.74    1.10
  -1   1  -1   60.70    1.12
  -1  -1  -1   59.64    1.12
  -1  -1  -1   57.51    1.10
  -1   1  -1   59.27    1.13
  -1   1  -1   60.09    1.12
  -1   1  -1   57.65    1.14
  -1  -1  -1   59.46    1.12
  -1   1  -1   56.49    1.13
  -1   1  -1   59.28    1.14
  -1  -1  -1   57.75    1.10
  -1   1  -1   56.28    1.13
  -1  -1  -1   60.61    1.12
  -1  -1  -1   59.78    1.12
  -1  -1  -1   57.55    1.11
   1   1   1   58.23    1.11
  -1   1  -1   59.99    1.15
  -1   1  -2 1237.23   22.92
  -1  -1  -2 1290.24   22.95
  -1   1  -2 1277.79   22.97
  -1   1  -2 1295.65   22.96
  -1   1  -2 1339.96   22.97
  -1  -1  -2 1259.53   22.95
  -1   1  -2 1278.67   22.96
  -1   1  -2 1239.79   22.99
  -1  -1  -2 1250.89   22.94
  -1   1  -2 1236.14   22.98
  -1   1  -2 1283.29   22.98
   1   1   2 1251.08   22.96
   1  -1   2 1276.74   22.94
  -1  -1  -2 1278.26   22.95
  -1  -1  -2 1300.66   22.95
  -1   1  -2 1241.67   22.97
  -1   1  -2 1246.06   22.98
  -1  -1  -2 1259.02   22.96
  -1  -1  -2 1291.48   22.96
  -1   1  -2 1306.76   22.99
  -1   1  -3   30.56    0.65
  -1  -1  -3   31.32    0.68
  -1  -1  -3   31.36    0.67
  -1   1  -3   30.98    0.67
  -1  -1  -3   31.23    0.65
  -1   1  -3   30.36    0.71
  -1  -1  -3   32.19    0.67
  -1   1  -3   31.33    0.68
  -1  -1  -3   30.82    0.70
  -1   1  -3   30.32    0.70
   1   1   3   31.14    0.72
   1  -1   3   30.24    0.69
  -1  -1  -3   31.60    0.67
  -1   1  -3   32.73    0.66
  -1  -1  -3   30.12    0.70
  -1  -1  -3   30.18    0.69
  -1   1  -3   30.04    0.72
  -1   1  -4   76.73    1.50
  -1  -1  -4   75.83    1.51
  -1  -1  -4   71.98    1.45
  -1   1  -4   74.88    1.48
  -1  -1  -4   75.59    1.51
   1  -1   4   74.55    1.54
  -1   1  -4   74.73    1.52
   1   1   4   76.78    1.55
  -1   1  -4   76.64    1.50
  -1  -1  -4   77.50    1.48
  -1   1  -4   78.83    1.51
  -1  -1  -4   76.22    1.51
  -1  -1  -4   75.19    1.54
  -1   1  -4   76.26    1.56
  -1  -1  -4   75.97    1.51
  -1  -1  -5    1.10    0.21
  -1   1  -5    1.29    0.22
  -1  -1  -5    1.33    0.21
  -1   1  -5    1.32    0.25
  -1  -1  -5    1.22    0.17
  -1   1  -5    1.08    0.21
  -1  -1  -5    1.26    0.21
  -1  -1  -5    0.99    0.22
  -1   1  -5    0.87    0.20
  -1  -1  -6  871.18   15.89
  -1   1  -6  861.89   15.87
   1   1   6  862.50   15.96
   1  -1   6  870.92   15.95
  -1   1  -6  854.80   15.85
  -1   1  -6  854.55   15.82
  -1   1  -6  879.33   15.90
  -1   1  -6  919.08   16.02
  -1  -1  -6  881.98   15.89
  -1   1  -6  866.31   15.94
  -1   1  -7  244.52    4.78
   1   1   7  252.30    4.84
   1  -1   7  251.18    4.82
  -1  -1  -7  248.66    4.76
  -1  -1  -7  240.04    4.74
  -1  -1  -8    5.95    0.38
  -1   1  -8    7.10    0.39
   1  -1   8    6.74    0.45
   1   1   8    5.61    0.45
  -1   1  -8    5.86    0.36
  -1   1  -8    6.04    0.51
  -1   1  -8    6.61    0.41
  -1  -1  -9   24.53    0.80
  -1   1  -9   24.51    0.81
  -1  -1  -9   25.16    0.79
  -1  -1  -9   25.15    0.80
  -1   1  -9   26.48    0.94
  -1  -1  -9   26.50    0.95
   1   1   9   24.59    0.88
   1  -1   9   22.98    0.85
  -1  -1 -10  123.56    2.64
  -1   1 -10  123.34    2.66
  -1  -1 -10  127.80    2.85
  -1   1 -10  127.40    2.80
   1   1  10  120.80    2.77
   1  -1  10  121.92    2.74
  -1  -1 -11    9.13    0.48
  -1   1 -11    8.93    0.49
  -1   1 -11    9.42    0.58
  -1  -1 -11    9.54    0.62
  -1  -1 -12   59.56    1.37
  -1   1 -12   60.04    1.40
  -1   1 -12   61.64    1.49
  -1  -1 -13   17.22    0.52
  -1   1 -13   18.19    0.57
  -1   1 -13   18.46    0.60
  -1  -1 -13   17.68    0.64
   1   2 -14   25.24    0.63
  -1  -2  13   12.41    0.57
   1  -2 -13   11.61    0.48
   1   2 -13   11.17    0.45
   1  -2 -13   11.76    0.43
   1   2 -13   11.10    0.47
   1  -2 -12   10.47    0.48
   1   2 -12   10.69    0.59
   1   2 -12   10.89    0.52
   1  -2 -12   10.73    0.55
  -1  -2  12   10.16    0.60
  -1  -2  12   10.57    0.60
  -1   2  11   19.66    0.86
  -1  -2  11   19.75    0.84
   1   2 -11   19.29    0.73
   1  -2 -11   17.36    0.76
   1  -2 -10   68.75    1.76
  -1  -2  10   64.66    1.77
  -1   2  10   68.88    1.81
   1   2 -10   69.74    1.69
   1  -2 -10   66.95    1.68
  -1  -2   9   65.67    1.70
  -1   2   9   66.35    1.73
   1   2  -9   66.28    1.62
   1  -2  -9   65.15    1.70
   1   2  -9   67.36    1.63
   1  -2  -9   65.45    1.61
   1  -2  -8    4.37    0.42
  -1   2   8    3.59    0.42
   1   2  -8    4.53    0.38
   1  -2  -8    4.14    0.37
  -1  -2   8    4.06    0.41
   1  -2  -7  203.48    4.04
  -1  -2   7  201.26    4.03
  -1   2   7  201.26    4.05
   1   2  -7  206.16    3.99
   1  -2  -7  197.97    3.98
   1  -2  -6   84.09    1.87
   1   2  -6   87.60    1.88
  -1   2   6   82.98    1.87
  -1  -2   6   89.69    1.89
  -1   2   5   87.06    1.87
  -1  -2   5   87.93    1.86
   1  -2  -5   89.61    1.84
   1   2  -5   90.42    1.83
   1   2  -4   24.44    0.65
   1  -2  -4   23.26    0.65
  -1   2   4   23.21    0.65
   1   2  -4   24.24    0.62
  -1  -2   4   22.69    0.65
   1  -2  -4   23.93    0.62
  -1  -2   3   21.61    0.55
   1  -2  -3   21.99    0.58
  -1   2   3   21.46    0.58
   1  -2  -3   22.72    0.58
   1  -2  -3   22.72    0.55
   1   2  -3   22.72    0.55
  -1  -2   2  666.81   11.99
  -1   2   2  644.28   11.91
  -1   2   2  650.76   11.93
  -1   2   2  675.83   12.01
  -1   2   2  665.54   11.96
   1  -2  -2  678.17   12.01
   1  -2  -2  679.06   12.01
   1   2  -2  674.38   11.99
   1   2  -2  673.24   12.02
   1  -2  -2  668.75   11.99
   1   2  -1   19.42    0.48
   1   2  -1   17.80    0.46
   1  -2  -1   20.11    0.44
  -1  -2   1   18.84    0.46
  -1   2   1   20.70    0.42
  -1   2   1   20.42    0.44
  -1   2   1   20.21    0.45
  -1   2   1   21.28    0.46
   1   2  -1   19.76    0.49
  -1   2   1   20.27    0.45
   1  -2  -1   19.78    0.45
  -1  -2   1   20.58    0.49
   1  -2   0  188.72    3.50
  -1  -2   0  193.18    3.54
   1   2   0  192.62    3.55
  -1   2   0  190.03    3.54
  -1   2   0  198.97    3.55
  -1   2   0  193.72    3.55
  -1   2   0  195.48    3.53
  -1   2   0  201.16    3.56
  -1   2   0  194.57    3.56
  -1   2   0  189.91    3.54
  -1   2   0  196.28    3.56
   1  -2   0  192.55    3.51
   1   2   0  190.78    3.56
  -1  -2   0  190.13    3.55
  -1   2   0  192.02    3.56
  -1  -2   0  192.14    3.51
  -1   2  -1 1434.90   25.95
  -1  -2  -1 1452.04   25.99
  -1   2  -1 1476.66   26.00
  -1   2  -1 1438.17   26.00
  -1   2  -1 1436.85   26.00
  -1   2  -1 1463.96   26.03
  -1  -2  -1 1434.28   25.97
  -1   2  -1 1463.68   25.99
  -1   2  -1 1457.37   26.01
  -1   2  -1 1450.33   26.02
  -1   2  -1 1451.73   26.01
  -1   2  -1 1465.00   26.03
  -1  -2  -1 1407.29   25.96
  -1  -2  -1 1503.66   25.99
  -1  -2  -1 1457.00   26.01
  -1   2  -1 1434.22   25.95
   1   2   1 1446.76   26.01
   1  -2   1 1403.92   25.94
  -1   2  -1 1422.76   26.03
  -1  -2  -1 1443.81   26.01
  -1  -2  -2    1.27    0.18
  -1   2  -2    0.91    0.17
  -1   2  -2    0.88    0.19
  -1   2  -2    1.19    0.21
  -1   2  -2    1.04    0.20
  -1  -2  -2    1.97    0.15
  -1   2  -2    0.80    0.22
  -1  -2  -2    1.06    0.13
  -1   2  -2    1.22    0.19
  -1   2  -2    1.19    0.22
  -1  -2  -2    0.97    0.13
  -1   2  -2    1.08    0.20
  -1   2  -2    1.00    0.11
   1   2   2    1.09    0.19
  -1   2  -2    0.33    0.23
  -1  -2  -2    1.09    0.20
  -1   2  -3   -0.07    0.18
  -1   2  -3    0.01    0.19
  -1   2  -3    0.06    0.17
  -1  -2  -3    0.26    0.13
  -1  -2  -3    0.01    0.14
  -1   2  -3    0.61    0.19
  -1  -2  -3    0.12    0.18
  -1   2  -3   -0.01    0.22
  -1  -2  -3    0.05    0.14
  -1   2  -3    0.58    0.21
  -1   2  -3    0.01    0.25
  -1  -2  -3    0.21    0.19
   1  -2   3    0.12    0.18
   1   2   3   -0.08    0.21
  -1   2  -3    0.42    0.14
  -1   2  -4  566.61   10.45
  -1   2  -4  576.38   10.49
  -1   2  -4  560.80   10.48
  -1   2  -4  573.16   10.47
  -1   2  -4  570.08   10.46
  -1  -2  -4  575.74   10.41
   1  -2   4  579.57   10.50
  -1  -2  -4  584.81   10.48
  -1   2  -4  573.80   10.49
   1   2   4  575.35   10.54
  -1   2  -4  594.98   10.55
  -1  -2  -4  583.29   10.45
  -1   2  -4  525.89   10.54
  -1  -2  -4  576.86   10.49
  -1  -2  -4  579.39   10.52
  -1  -2  -4  577.62   10.49
  -1  -2  -5  178.43    3.37
  -1   2  -5  176.10    3.34
  -1  -2  -5  176.47    3.37
  -1   2  -5  175.79    3.33
  -1  -2  -5  169.07    3.33
  -1   2  -5  176.93    3.36
   1   2   5  169.91    3.42
  -1  -2  -5  176.56    3.37
  -1  -2  -5  181.18    3.33
  -1  -2  -6  113.00    2.37
  -1   2  -6  118.49    2.35
   1   2   6  120.52    2.45
  -1   2  -6  118.58    2.34
   1  -2   6  118.07    2.41
  -1   2  -6  118.89    2.43
  -1   2  -6  117.28    2.47
  -1   2  -6  116.18    2.33
   1   2   7    3.83    0.39
   1  -2   7    4.49    0.36
  -1  -2  -7    4.19    0.32
  -1  -2  -7    4.48    0.32
  -1   2  -7    3.81    0.41
  -1   2  -7    4.14    0.37
  -1   2  -8    3.71    0.43
  -1   2  -8    3.18    0.38
   1   2   8    3.75    0.41
   1  -2   8    3.18    0.35
  -1  -2  -8    3.41    0.34
   1  -2   9   83.53    2.02
   1   2   9   88.81    2.08
  -1  -2  -9   86.26    1.95
  -1   2  -9   89.81    2.08
  -1   2  -9   85.17    1.99
  -1  -2  -9   92.70    2.15
  -1  -2  -9   82.46    1.92
  -1   2  -9   83.66    1.95
  -1  -2 -10   27.39    0.88
  -1  -2 -10   29.11    0.88
  -1   2 -10   29.94    0.94
  -1  -2 -10   28.58    0.89
  -1  -2 -10   30.67    1.09
  -1   2 -10   30.81    1.02
  -1   2 -11    4.47    0.49
  -1  -2 -11    4.51    0.49
  -1   2 -11    3.75    0.38
  -1   2 -12   29.05    0.87
  -1   2 -12   31.19    0.94
  -1  -2 -12   28.69    0.96
  -1   2 -13    0.74    0.22
  -1  -2 -13    0.53    0.27
   1   3 -14   18.17    0.50
   1  -3 -13   14.72    0.54
   1   3 -13   13.82    0.55
   1  -3 -12    1.35    0.32
   1  -3 -12    1.62    0.42
  -1  -3  12    1.77    0.36
  -1  -3  12    1.91    0.38
   1   3 -12    1.17    0.29
  -1   3  11  250.18    5.14
  -1  -3  11  250.61    5.11
   1  -3 -11  247.88    5.01
   1   3 -11  250.01    5.12
   1   3 -11  247.48    5.02
  -1  -3  11  263.14    5.16
   1   3 -11  248.27    4.97
  -1   3  10   64.05    1.71
  -1  -3  10   63.83    1.70
   1  -3 -10   63.40    1.67
   1   3 -10   62.37    1.58
   1  -3 -10   60.17    1.60
  -1  -3   9   33.69    1.08
  -1   3   9   31.41    1.09
   1   3  -9   33.80    1.01
   1  -3  -9   31.35    1.01
   1  -3  -9   34.25    1.09
  -1   3   8   80.73    1.92
  -1  -3   8   80.34    1.89
   1  -3  -8   77.64    1.82
   1   3  -8   77.93    1.81
   1  -3  -8   79.35    1.88
  -1   3   7   19.90    0.73
  -1  -3   7   20.23    0.73
   1   3  -7   19.57    0.67
   1  -3  -7   19.74    0.66
   1  -3  -7   18.72    0.70
  -1   3   6   54.89    1.33
  -1  -3   6   55.23    1.33
   1  -3  -6   54.76    1.32
  -1   3   5  271.47    5.26
  -1  -3   5  275.58    5.25
   1   3  -5  277.84    5.21
   1  -3  -5  278.00    5.22
  -1  -3   4   55.31    1.23
  -1   3   4   58.38    1.13
   1  -3  -4   56.65    1.27
   1  -3  -4   60.18    1.24
   1   3  -4   57.73    1.23
  -1   3   3  754.65   14.16
  -1  -3   3  769.34   14.12
  -1   3   3  760.83   14.05
   1  -3  -3  785.60   14.15
   1  -3  -3  793.22   14.15
   1   3  -3  785.71   14.16
   1   3  -3  790.72   14.12
   1  -3  -3  788.13   14.12
   1   3  -2   15.80    0.46
   1   3  -2   17.87    0.50
   1  -3  -2   16.29    0.46
  -1  -3   2   16.45    0.46
  -1   3   2   17.78    0.37
  -1   3   2   18.45    0.49
  -1   3   2   17.86    0.41
  -1   3   2   17.62    0.41
   1   3  -2   17.76    0.51
   1  -3  -2   17.10    0.48
   1   3  -2   19.35    0.37
  -1  -3   2   19.83    0.51
   1  -3  -1 1641.53   29.87
  -1  -3   1 1628.90   29.88
  -1  -3   1 1622.66   29.91
  -1   3   1 1711.56   29.86
  -1   3   1 1647.74   29.87
  -1   3   1 1646.38   29.87
   1   3  -1 1658.64   29.91
   1  -3  -1 1681.95   29.88
   1   3  -1 1637.00   29.90
  -1  -3   0   32.05    0.71
  -1   3   0   33.88    0.71
  -1   3   0   32.41    0.71
  -1   3   0   34.88    0.70
  -1   3   0   31.42    0.67
  -1   3   0   32.12    0.71
  -1   3   0   32.75    0.68
   1   3   0   32.26    0.72
   1  -3   0   33.86    0.67
  -1  -3   0   33.29    0.70
   1   3   0   32.56    0.71
   1  -3   0   32.11    0.65
  -1   3  -1  721.38   13.01
  -1  -3  -1  720.80   13.05
   1  -3   1  720.75   13.00
  -1   3  -1  725.60   13.04
  -1   3  -1  739.14   13.05
  -1   3  -1  718.90   13.09
  -1  -3  -1  710.97   12.99
  -1   3  -1  733.31   13.03
  -1   3  -1  711.11   13.06
  -1   3  -1  726.06   13.07
  -1   3  -1  726.78   13.08
  -1   3  -1  715.48   13.05
  -1   3  -1  716.59   13.01
   1   3   1  714.45   13.07
  -1  -3  -1  720.42   13.07
  -1   3  -1  733.35   13.08
   1  -3   1  708.37   13.00
  -1  -3  -1  711.35   13.07
  -1   3  -2  158.02    2.93
  -1   3  -2  160.37    2.94
  -1  -3  -2  155.41    2.99
   1  -3   2  162.91    2.93
  -1   3  -2  165.08    2.99
  -1   3  -2  162.64    2.97
  -1   3  -2  162.21    3.03
  -1   3  -2  160.65    3.00
  -1  -3  -2  154.09    2.93
  -1   3  -2  164.46    2.98
  -1   3  -2  161.54    3.01
  -1   3  -2  157.01    2.99
  -1  -3  -2  153.90    2.92
  -1  -3  -2  154.78    2.92
  -1   3  -2  163.62    3.00
  -1   3  -2  162.17    2.95
  -1  -3  -2  157.61    3.01
  -1   3  -2  155.91    3.03
   1  -3   2  161.52    2.94
  -1   3  -3    5.77    0.22
  -1   3  -3    5.45    0.27
  -1   3  -3    5.75    0.27
  -1   3  -3    5.52    0.25
  -1  -3  -3    5.43    0.17
  -1   3  -3    5.83    0.29
  -1  -3  -3    5.55    0.29
  -1  -3  -3    5.57    0.18
  -1   3  -3    5.11    0.28
   1   3   3    5.17    0.31
  -1  -3  -3    5.44    0.30
  -1   3  -3    4.91    0.32
   1  -3   4    0.04    0.19
   1   3   4   -0.12    0.24
  -1   3  -4    0.03    0.16
  -1   3  -4    0.06    0.18
  -1   3  -4    0.07    0.21
  -1   3  -4    0.07    0.19
  -1  -3  -4    0.11    0.12
  -1   3  -4   -0.01    0.26
  -1  -3  -4   -0.01    0.13
  -1   3  -4    0.09    0.23
  -1  -3  -4   -0.07    0.21
  -1   3  -4   -0.04    0.25
  -1  -3  -4    0.27    0.21
  -1  -3  -4    0.06    0.22
  -1  -3  -5  398.04    7.51
   1   3   5  410.92    7.57
  -1  -3  -5  407.15    7.47
  -1   3  -5  423.95    7.48
  -1  -3  -5  404.84    7.54
  -1  -3  -5  408.54    7.51
  -1   3  -5  413.86    7.46
  -1   3  -6  126.73    2.51
   1  -3   6  128.57    2.59
   1   3   6  125.33    2.63
  -1   3  -6  127.49    2.51
  -1   3  -6  125.34    2.50
  -1  -3  -6  127.16    2.57
  -1   3  -6  129.87    2.63
  -1   3  -7    5.64    0.42
  -1   3  -7    5.07    0.45
   1   3   7    3.97    0.41
   1  -3   7    5.21    0.37
  -1  -3  -7    4.85    0.34
  -1  -3  -7    5.05    0.35
  -1  -3  -8   85.51    1.85
  -1   3  -8   86.86    2.00
  -1   3  -8   81.60    1.95
   1   3   8   87.00    2.02
   1  -3   8   84.50    1.94
  -1  -3  -8   83.39    1.90
  -1  -3  -8   87.14    1.92
   1  -3   9  137.00    2.97
  -1  -3  -9  137.82    2.86
  -1   3  -9  139.35    2.93
  -1  -3  -9  141.61    2.93
  -1   3  -9  133.16    2.97
  -1   3  -9  143.69    3.04
  -1  -3 -10    6.74    0.45
  -1   3 -10    6.53    0.46
  -1  -3 -10    6.28    0.45
  -1  -3 -10    7.49    0.62
  -1   3 -10    7.11    0.54
  -1   3 -10    5.30    0.49
  -1   3 -11   98.43    2.26
  -1  -3 -11   96.54    2.33
  -1  -3 -12   16.47    0.71
  -1   3 -12   15.65    0.61
  -1  -3 -13   19.38    0.67
  -1   3 -13   19.69    0.60
   1   4 -14    0.32    0.15
  -1  -4  13   62.65    1.47
   1  -4 -13   59.64    1.38
   1   4 -13   60.59    1.39
   1   4 -12   44.62    1.17
   1  -4 -12   45.52    1.20
  -1  -4  12   46.53    1.28
  -1  -4  12   44.94    1.23
  -1  -4  11    4.33    0.51
   1  -4 -11    4.99    0.45
   1  -4 -11    4.22    0.45
   1   4 -11    4.45    0.47
  -1  -4  11    4.98    0.49
   1   4 -11    4.42    0.44
  -1  -4  10    5.75    0.52
   1  -4 -10    5.06    0.49
   1   4 -10    6.59    0.55
   1  -4 -10    5.14    0.49
   1   4 -10    5.78    0.45
   1  -4  -9  436.59    8.40
   1  -4  -9  438.51    8.47
   1   4  -9  442.87    8.38
  -1  -4   9  429.30    8.46
  -1   4   9  447.87    8.52
   1  -4  -8   39.11    1.16
   1   4  -8   38.94    1.11
   1  -4  -8   41.10    1.12
  -1  -4   8   39.15    1.16
  -1   4   8   39.75    1.18
   1  -4  -7   21.08    0.75
   1  -4  -7   19.47    0.70
   1   4  -7   19.96    0.71
  -1  -4   7   20.84    0.74
  -1   4   7   21.20    0.78
   1  -4  -6   21.12    0.70
  -1  -4   6   20.72    0.69
   1  -4  -6   19.74    0.66
  -1   4   6   20.93    0.74
   1   4  -5   68.25    1.41
  -1   4   5   69.59    1.54
   1  -4  -5   65.17    1.51
   1   4  -5   68.11    1.48
   1  -4  -5   69.00    1.49
   1   4  -4   49.08    0.97
  -1  -4   4   48.00    1.05
  -1   4   4   44.45    0.89
   1  -4  -4   44.41    1.08
   1  -4  -4   50.33    1.06
   1   4  -4   46.79    1.06
   1   4  -3  437.52    8.00
   1   4  -3  446.67    8.03
   1  -4  -3  446.26    7.98
  -1   4   3  421.11    7.85
  -1   4   3  461.84    8.03
   1   4  -3  438.69    7.88
  -1  -4   3  455.32    8.04
  -1   4   3  428.35    7.88
  -1   4   3  426.03    7.88
   1   4  -3  450.83    8.05
   1  -4  -3  457.30    8.03
  -1  -4   3  444.67    7.98
  -1  -4   2   59.99    1.27
   1  -4  -2   64.19    1.27
  -1  -4   2   64.27    1.31
  -1   4   2   64.73    1.29
  -1   4   2   61.76    1.21
   1  -4  -2   64.61    1.29
   1   4  -2   61.37    1.31
   1   4  -2   60.94    1.28
   1   4  -2   59.89    1.31
  -1  -4   1  140.02    2.70
   1  -4  -1  146.67    2.69
  -1  -4   1  143.96    2.73
  -1   4   1  141.86    2.68
  -1   4   1  142.69    2.68
  -1   4   1  145.72    2.68
  -1   4   1  140.37    2.66
   1   4  -1  142.54    2.74
   1  -4  -1  147.74    2.71
   1   4  -1  140.93    2.73
  -1   4   0  245.57    4.43
  -1   4   0  242.34    4.48
  -1   4   0  240.23    4.49
  -1  -4   0  233.27    4.50
  -1   4   0  244.76    4.48
  -1   4   0  243.29    4.45
   1   4   0  237.40    4.51
   1  -4   0  251.06    4.46
   1  -4   0  242.45    4.44
  -1  -4   0  236.23    4.47
   1   4   0  238.93    4.50
  -1  -4  -1   57.20    1.20
  -1   4  -1   60.58    1.16
   1  -4   1   59.28    1.14
  -1   4  -1   61.57    1.19
  -1   4  -1   58.82    1.19
  -1   4  -1   57.99    1.22
  -1   4  -1   58.46    1.23
  -1   4  -1   59.96    1.17
  -1   4  -1   60.52    1.19
   1   4   1   59.37    1.22
  -1  -4  -1   59.77    1.22
  -1   4  -1   57.88    1.15
  -1   4  -1   58.66    1.21
  -1  -4  -1   58.99    1.22
  -1   4  -1   59.44    1.21
   1  -4   1   57.61    1.15
  -1   4  -2  143.94    2.61
  -1   4  -2  148.73    2.63
  -1  -4  -2  142.03    2.69
   1  -4   2  142.34    2.61
  -1   4  -2  141.13    2.65
  -1   4  -2  143.46    2.66
  -1   4  -2  145.59    2.66
  -1  -4  -2  138.65    2.58
  -1   4  -2  143.65    2.67
  -1   4  -2  144.82    2.69
  -1  -4  -2  136.98    2.58
  -1  -4  -2  139.38    2.58
  -1  -4  -2  145.64    2.71
  -1   4  -2  145.24    2.63
   1  -4   2  142.05    2.63
  -1   4  -2  151.60    2.72
  -1   4  -3  230.92    4.15
   1  -4   3  223.80    4.15
  -1  -4  -3  221.04    4.23
  -1   4  -3  227.26    4.18
  -1  -4  -3  225.54    4.13
  -1   4  -3  223.97    4.21
  -1   4  -3  226.09    4.18
  -1  -4  -3  225.21    4.26
  -1   4  -3  207.49    4.23
  -1   4  -3  227.53    4.27
   1  -4   3  227.47    4.18
  -1   4  -4  366.84    6.81
  -1   4  -4  356.53    6.80
  -1   4  -4  361.07    6.77
  -1  -4  -4  373.26    6.84
  -1   4  -4  376.95    6.81
  -1   4  -4  345.07    6.85
   1  -4   4  387.23    6.81
  -1   4  -4  372.24    6.77
   1  -4   4  370.61    6.83
  -1   4  -5   12.97    0.41
   1  -4   5   12.13    0.45
  -1  -4  -5   13.35    0.44
   1   4   5   11.49    0.51
  -1   4  -5   12.69    0.45
  -1   4  -5   11.76    0.40
  -1   4  -5   12.67    0.51
  -1  -4  -5   12.57    0.51
  -1  -4  -5   12.54    0.48
  -1   4  -6    1.71    0.34
  -1  -4  -6    1.61    0.30
  -1  -4  -6    1.83    0.27
  -1   4  -6    1.92    0.23
   1  -4   6    1.96    0.28
   1   4   6    1.91    0.33
  -1   4  -6    2.37    0.33
   1  -4   7   16.01    0.62
   1   4   7   15.43    0.64
  -1  -4  -7   15.99    0.59
  -1  -4  -7   17.23    0.62
  -1   4  -7   15.91    0.65
  -1   4  -7   16.10    0.64
   1  -4   8    7.60    0.47
  -1   4  -8    8.18    0.52
  -1   4  -8    8.78    0.52
  -1  -4  -8    7.42    0.44
  -1  -4  -8    8.17    0.47
  -1   4  -9    1.10    0.36
  -1   4  -9    0.87    0.34
  -1   4  -9    0.35    0.31
   1  -4   9    0.85    0.31
  -1  -4  -9    0.90    0.33
  -1  -4 -10   12.92    0.59
  -1   4 -10   12.71    0.62
  -1   4 -10   13.31    0.66
  -1   4 -10   13.51    0.67
  -1  -4 -11    6.36    0.56
  -1   4 -11    6.51    0.46
  -1  -4 -11    7.17    0.44
  -1   4 -12    6.48    0.42
  -1  -4 -12    5.71    0.48
  -1   4 -13   10.26    0.42
  -1  -4 -13   10.36    0.48
  -1  -5  13   81.52    1.80
   1  -5 -13   79.79    1.74
   1   5 -13   82.01    1.74
   1  -5 -12    0.72    0.38
   1   5 -12    0.44    0.27
  -1  -5  12    0.92    0.33
   1   5 -12    0.69    0.24
   1  -5 -12    0.85    0.31
   1   5 -11    8.91    0.57
   1  -5 -11    9.00    0.56
   1   5 -11    8.07    0.55
  -1  -5  11    8.91    0.56
  -1  -5  11    8.19    0.58
   1  -5 -10    0.46    0.36
  -1  -5  10    0.13    0.34
   1  -5 -10    0.39    0.35
   1   5 -10    0.38    0.36
   1   5 -10    0.54    0.32
   1  -5  -9  410.03    7.90
  -1  -5   9  404.93    7.96
  -1   5   9  415.15    8.03
   1   5  -9  412.65    8.01
   1  -5  -9  414.44    7.98
   1   5  -9  409.09    7.87
  -1  -5   9  410.48    8.00
   1  -5  -8    2.58    0.37
  -1  -5   8    2.11    0.37
   1   5  -8    2.74    0.39
   1  -5  -8    1.92    0.36
  -1  -5   8    1.77    0.37
  -1   5   8    2.36    0.43
   1   5  -8    2.30    0.34
   1  -5  -7   11.67    0.55
  -1  -5   7   13.41    0.60
  -1   5   7   13.04    0.62
  -1  -5   7   11.94    0.58
   1   5  -7   12.50    0.61
   1  -5  -7   12.07    0.59
   1   5  -7   12.71    0.54
   1  -5  -6   19.70    0.68
  -1   5   6   20.75    0.73
  -1  -5   6   20.79    0.72
   1   5  -6   20.84    0.74
   1  -5  -6   20.62    0.71
   1   5  -6   20.70    0.67
  -1  -5   6   20.66    0.71
  -1  -5   5  157.76    3.09
  -1   5   5  164.51    3.18
  -1  -5   5  157.93    3.17
   1  -5  -5  156.19    3.15
   1   5  -5  157.17    3.18
   1  -5  -5  150.14    3.14
   1   5  -5  157.19    3.09
   1  -5  -4    4.31    0.31
  -1  -5   4    4.64    0.31
  -1   5   4    4.97    0.36
   1  -5  -4    4.83    0.34
   1   5  -4    4.60    0.30
   1   5  -4    4.71    0.33
   1   5  -3    1.22    0.24
  -1   5   3    0.70    0.10
  -1   5   3    0.82    0.10
  -1  -5   3    1.28    0.23
   1  -5  -3    0.75    0.23
   1   5  -3    0.88    0.28
   1   5  -3    0.82    0.10
   1  -5  -3    0.75    0.25
  -1  -5   3    0.86    0.26
   1   5  -2   37.79    0.89
   1   5  -2   38.59    0.87
  -1  -5   2   39.85    0.87
   1  -5  -2   42.30    0.87
   1   5  -2   36.89    0.73
  -1   5   2   37.84    0.79
  -1   5   2   38.95    0.79
   1   5  -2   37.94    0.92
   1  -5  -2   39.80    0.88
  -1  -5   2   40.16    0.91
   1  -5  -1    0.40    0.19
  -1  -5   1    0.45    0.22
  -1   5   1    0.31    0.16
  -1   5   1    0.51    0.16
  -1   5   1    0.28    0.14
   1   5  -1    0.43    0.23
   1   5  -1    0.34    0.21
  -1  -5   1    0.34    0.20
   1  -5  -1    0.38    0.17
  -1  -5   0   24.84    0.65
  -1   5   0   25.74    0.60
  -1   5   0   24.16    0.57
  -1   5   0   26.15    0.55
  -1   5   0   25.07    0.61
   1   5   0   24.47    0.65
   1  -5   0   26.00    0.60
   1   5   0   24.61    0.64
   1  -5   0   25.11    0.57
  -1  -5   0   25.55    0.61
   1  -5   1  165.82    3.09
  -1  -5  -1  164.35    3.15
  -1   5  -1  167.55    3.14
  -1   5  -1  163.88    3.08
  -1   5  -1  165.62    3.11
  -1   5  -1  160.50    3.09
  -1  -5  -1  162.36    3.15
   1   5   1  161.45    3.16
   1  -5   1  167.50    3.07
  -1   5  -1  163.63    3.09
  -1  -5  -1  160.40    3.13
  -1   5  -2  636.13   11.50
  -1   5  -2  658.41   11.52
   1  -5   2  640.14   11.49
  -1  -5  -2  651.19   11.57
  -1   5  -2  635.89   11.53
  -1   5  -2  645.61   11.52
  -1   5  -2  654.33   11.52
  -1  -5  -2  612.96   11.42
  -1   5  -2  635.91   11.53
  -1  -5  -2  622.34   11.44
  -1   5  -2  648.05   11.56
  -1   5  -2  636.30   11.52
  -1  -5  -2  650.35   11.60
   1  -5   2  642.51   11.51
  -1   5  -2  635.30   11.59
  -1   5  -2  616.22   11.55
  -1   5  -3  441.77    7.98
  -1   5  -3  444.74    8.00
  -1   5  -3  445.46    8.00
  -1   5  -3  450.95    8.03
  -1  -5  -3  418.08    7.92
   1  -5   3  438.88    7.98
  -1  -5  -3  431.07    8.06
  -1   5  -3  433.03    8.02
  -1   5  -3  435.04    8.01
  -1   5  -3  437.32    8.11
  -1   5  -3  444.61    8.05
   1  -5   3  439.97    8.00
  -1   5  -4  289.20    5.29
  -1  -5  -4  278.18    5.24
  -1   5  -4  289.68    5.35
  -1   5  -4  287.86    5.32
  -1   5  -4  274.45    5.28
  -1   5  -4  285.71    5.33
  -1  -5  -4  291.29    5.41
   1  -5   4  290.34    5.32
  -1  -5  -4  290.18    5.38
   1  -5   5  182.51    3.55
  -1   5  -5  179.04    3.48
  -1   5  -5  182.67    3.53
  -1   5  -5  180.00    3.50
  -1   5  -5  179.48    3.46
  -1   5  -5  182.61    3.53
  -1  -5  -5  181.88    3.61
  -1  -5  -5  177.19    3.57
   1  -5   5  190.72    3.53
  -1   5  -5  189.42    3.64
  -1   5  -5  187.62    3.59
   1  -5   6   66.14    1.51
  -1   5  -6   67.27    1.53
  -1   5  -6   64.65    1.56
  -1  -5  -6   64.66    1.56
  -1  -5  -6   66.70    1.52
  -1  -5  -6   66.86    1.52
  -1  -5  -7  142.88    2.97
  -1   5  -7  146.98    2.90
   1  -5   7  144.00    2.98
  -1  -5  -7  141.92    2.98
  -1   5  -7  137.88    3.05
  -1   5  -8  271.57    5.34
  -1   5  -8  263.83    5.34
   1  -5   8  267.89    5.28
  -1  -5  -8  262.20    5.26
  -1   5  -8  272.89    5.26
  -1  -5  -8  272.86    5.28
  -1   5  -9   49.56    1.34
  -1  -5  -9   52.25    1.35
  -1   5  -9   51.82    1.43
  -1   5  -9   52.63    1.41
  -1  -5 -10    3.06    0.37
  -1   5 -10    3.45    0.39
  -1  -5 -11   35.54    1.02
  -1  -5 -11   36.26    1.02
  -1   5 -11   34.95    1.07
  -1  -5 -11   38.09    1.20
  -1  -5 -12    0.82    0.34
  -1   5 -12    0.44    0.28
  -1   5 -13   13.38    0.46
  -1  -5 -13   14.47    0.55
   1   6 -13    0.55    0.22
   1  -6 -13    0.76    0.27
   1  -6 -13    0.54    0.22
   1   6 -12    1.51    0.33
   1  -6 -12    1.44    0.30
   1   6 -12    1.25    0.30
   1  -6 -12    0.94    0.35
  -1  -6  12    1.69    0.36
  -1  -6  11  126.75    2.77
   1   6 -11  125.53    2.80
  -1  -6  11  125.11    2.83
   1  -6 -11  129.11    2.82
   1   6 -11  126.45    2.68
   1  -6 -10  105.27    2.43
  -1  -6  10  108.91    2.52
   1   6 -10  108.40    2.39
  -1  -6   9  350.44    6.86
   1  -6  -9  355.40    6.81
  -1  -6   9  345.55    6.86
   1   6  -9  346.78    6.88
   1  -6  -9  350.18    6.86
   1   6  -9  342.35    6.74
  -1  -6   8   36.78    1.11
   1  -6  -8   34.18    1.07
  -1  -6   8   34.13    1.09
   1  -6  -8   35.21    1.10
   1   6  -8   36.23    1.13
   1   6  -8   33.39    1.02
   1  -6  -7    1.83    0.33
  -1  -6   7    1.90    0.36
   1  -6  -7    1.98    0.36
   1   6  -7    1.51    0.37
   1   6  -7    1.69    0.32
  -1  -6   7    1.71    0.36
   1  -6  -6   67.61    1.53
  -1  -6   6   64.78    1.58
   1  -6  -6   66.69    1.57
   1   6  -6   62.83    1.51
  -1  -6   6   65.57    1.57
   1   6  -6   63.50    1.60
   1   6  -5    2.75    0.35
   1  -6  -5    2.35    0.32
  -1  -6   5    3.17    0.34
   1  -6  -4  101.64    2.09
  -1  -6   4  105.11    2.08
   1   6  -4   99.93    2.14
   1  -6  -4  102.74    2.13
   1   6  -4   98.19    2.08
   1   6  -4  100.41    2.13
  -1  -6   4  102.33    2.13
   1   6  -3    4.28    0.30
   1   6  -3    4.31    0.33
  -1  -6   3    4.99    0.31
   1  -6  -3    4.48    0.31
   1   6  -2  726.90   12.86
   1   6  -2  689.23   12.72
  -1  -6   2  705.60   12.90
  -1   6   2  706.06   12.77
   1  -6  -2  712.52   12.89
   1   6  -2  698.59   12.91
   1  -6  -2  713.30   12.85
  -1  -6   2  711.99   12.85
   1  -6  -1   10.84    0.36
  -1  -6   1   10.48    0.39
  -1  -6   1   10.29    0.42
  -1   6   1   10.90    0.33
  -1   6   1   10.63    0.31
   1   6  -1   10.78    0.43
   1  -6  -1   10.99    0.38
   1   6  -1    9.79    0.42
  -1   6   0   12.50    0.39
  -1  -6   0   12.02    0.44
  -1   6   0   12.81    0.37
  -1   6   0   12.80    0.33
   1  -6   0   13.57    0.41
   1   6   0   11.60    0.45
  -1  -6   0   11.61    0.43
   1  -6   0   12.59    0.37
   1   6   0   11.98    0.45
   1  -6   1  117.38    2.27
  -1   6  -1  120.41    2.32
  -1  -6  -1  116.41    2.34
  -1   6  -1  119.29    2.29
  -1   6  -1  118.78    2.24
  -1   6  -1  116.77    2.28
   1   6   1  117.53    2.36
  -1   6  -1  118.35    2.28
  -1  -6  -1  115.10    2.34
  -1  -6  -1  120.34    2.32
   1  -6   1  118.26    2.26
  -1   6  -1  118.27    2.28
  -1   6  -2  157.84    3.01
  -1   6  -2  156.04    2.98
   1  -6   2  166.88    2.99
  -1  -6  -2  150.42    3.06
  -1   6  -2  158.70    3.01
  -1   6  -2  156.58    2.99
  -1   6  -2  157.95    3.01
  -1   6  -2  159.23    3.04
  -1   6  -2  158.26    3.01
  -1   6  -2  153.58    3.04
   1  -6   2  158.51    3.00
  -1   6  -2  163.33    3.08
  -1   6  -3    2.80    0.20
  -1   6  -3    3.24    0.23
  -1   6  -3    2.88    0.23
  -1   6  -3    3.06    0.26
  -1  -6  -3    3.22    0.30
   1  -6   3    3.05    0.21
  -1   6  -3    3.08    0.23
  -1   6  -3    3.21    0.25
  -1  -6  -3    2.83    0.31
   1  -6   3    2.70    0.22
  -1   6  -3    2.93    0.28
  -1   6  -4   47.52    1.02
  -1   6  -4   47.38    1.08
  -1   6  -4   49.73    1.06
  -1   6  -4   46.60    1.02
  -1  -6  -4   46.14    1.15
  -1   6  -4   48.26    1.07
   1  -6   4   47.94    1.05
  -1   6  -4   43.89    1.17
   1  -6   4   47.72    1.02
  -1  -6  -4   47.51    1.12
  -1   6  -5   12.74    0.43
   1  -6   5   12.43    0.49
  -1   6  -5   13.81    0.45
  -1  -6  -5   13.08    0.54
  -1  -6  -5   13.16    0.52
  -1   6  -5   13.38    0.51
  -1   6  -5   13.30    0.56
  -1  -6  -6   13.98    0.55
  -1   6  -6   13.24    0.51
   1  -6   6   13.15    0.54
  -1  -6  -6   13.93    0.59
  -1  -6  -6   13.28    0.55
  -1   6  -6   13.81    0.56
  -1   6  -6   13.92    0.61
  -1  -6  -7   39.77    1.10
  -1   6  -7   39.87    1.07
  -1   6  -7   41.51    1.04
   1  -6   7   39.65    1.09
  -1  -6  -7   40.34    1.11
  -1   6  -7   39.14    1.18
  -1   6  -7   42.65    1.12
  -1  -6  -7   38.80    1.15
  -1   6  -8   24.32    0.82
  -1   6  -8   23.84    0.83
  -1   6  -8   24.63    0.90
   1  -6   8   24.18    0.81
  -1  -6  -8   23.44    0.82
  -1  -6  -8   24.01    0.83
  -1  -6  -9  160.62    3.37
  -1   6  -9  165.03    3.48
  -1   6  -9  158.70    3.35
  -1  -6 -10   23.32    0.82
  -1   6 -10   24.38    0.83
  -1  -6 -11   31.86    0.94
  -1  -6 -11   31.37    0.94
  -1   6 -11   33.58    0.98
  -1  -6 -12   22.72    0.68
  -1   6 -12   23.68    0.73
  -1   6 -13   15.44    0.49
  -1  -6 -13   15.61    0.55
   1  -7 -13    9.21    0.38
   1   7 -13    9.27    0.38
   1   7 -12   20.09    0.67
   1   7 -12   22.02    0.74
   1  -7 -12   19.37    0.68
  -1  -7  12   20.02    0.73
   1   7 -11    0.48    0.35
  -1  -7  11    0.28    0.35
   1   7 -11    0.28    0.25
   1   7 -11    0.16    0.30
   1  -7 -11    0.29    0.34
   1  -7 -11    0.26    0.29
   1  -7 -10   85.79    2.09
  -1  -7  10   89.00    2.12
   1   7 -10   86.41    2.13
   1   7 -10   90.30    2.04
  -1  -7  10   93.48    2.19
   1  -7  -9    5.48    0.49
  -1  -7   9    6.02    0.50
   1   7  -9    5.39    0.52
   1  -7  -9    5.79    0.50
   1   7  -9    5.03    0.43
  -1  -7   9    5.22    0.50
   1  -7  -8   11.86    0.63
  -1  -7   8   12.75    0.65
   1   7  -8   12.25    0.66
   1  -7  -8   12.07    0.66
   1   7  -8   13.26    0.61
  -1  -7   8   14.56    0.70
   1  -7  -7    9.88    0.54
   1   7  -7    9.79    0.56
  -1  -7   7    8.97    0.55
   1   7  -7   10.25    0.53
  -1  -7   7   10.33    0.56
   1  -7  -6    0.29    0.30
   1   7  -6    0.40    0.32
   1  -7  -6    0.19    0.30
   1   7  -6    0.05    0.25
   1  -7  -6    0.47    0.31
  -1  -7   6    0.30    0.30
   1  -7  -5   71.57    1.60
  -1  -7   5   70.00    1.58
   1   7  -5   70.98    1.65
   1  -7  -5   71.13    1.65
   1  -7  -5   67.84    1.64
   1   7  -5   71.42    1.58
  -1  -7   5   71.83    1.65
   1   7  -4    0.17    0.29
   1   7  -4    0.10    0.25
   1  -7  -4   -0.07    0.25
  -1  -7   4    0.01    0.26
   1   7  -3   31.10    0.82
   1   7  -3   31.95    0.87
  -1  -7   3   34.08    0.82
   1  -7  -3   32.28    0.83
   1  -7  -3   30.73    0.86
   1   7  -2    1.20    0.25
   1  -7  -2    0.85    0.23
  -1  -7   2    1.47    0.25
  -1  -7   1  136.39    2.72
  -1   7   1  136.31    2.61
  -1   7   1  135.34    2.59
   1  -7  -1  142.39    2.69
   1   7  -1  131.02    2.72
   1  -7  -1  140.40    2.65
  -1  -7   1  137.64    2.68
  -1   7   0    2.97    0.24
  -1  -7   0    3.50    0.31
  -1   7   0    3.54    0.22
  -1   7   0    3.35    0.17
   1  -7   0    2.96    0.27
   1   7   0    2.93    0.32
  -1   7   0    3.88    0.25
  -1  -7   0    3.41    0.28
   1  -7   0    3.57    0.24
   1  -7   1  423.40    7.88
  -1   7  -1  430.16    7.91
  -1   7  -1  440.62    7.88
  -1   7  -1  424.59    7.81
  -1   7  -1  425.80    7.86
  -1   7  -1  420.24    7.88
   1  -7   1  427.89    7.88
   1   7   1  419.70    7.95
  -1   7  -1  423.34    7.88
   1  -7   1  431.07    7.85
  -1  -7  -1  437.71    7.92
  -1   7  -2   43.15    0.98
  -1   7  -2   43.71    0.96
  -1   7  -2   44.74    0.98
  -1   7  -2   44.97    0.95
   1  -7   2   46.82    0.97
  -1  -7  -2   40.89    1.04
  -1   7  -2   42.78    0.96
  -1   7  -2   43.46    0.98
  -1  -7  -2   45.38    1.08
   1  -7   2   43.97    0.98
  -1   7  -3  589.97   11.41
   1  -7   3  628.86   11.32
  -1   7  -3  623.83   11.31
   1  -7   3  623.10   11.28
  -1  -7  -3  616.80   11.39
  -1   7  -3  610.51   11.30
  -1   7  -3  607.96   11.33
  -1  -7  -3  612.10   11.43
  -1   7  -3  622.50   11.29
  -1   7  -3  626.25   11.32
  -1   7  -4   85.63    1.75
  -1   7  -4   89.98    1.80
  -1   7  -4   84.09    1.73
  -1   7  -4   85.03    1.77
   1  -7   4   87.63    1.75
  -1   7  -4   86.07    1.80
  -1  -7  -4   88.46    1.91
  -1   7  -4   86.60    1.90
   1  -7   4   87.95    1.78
  -1   7  -5   52.61    1.21
  -1   7  -5   49.71    1.21
  -1  -7  -5   50.49    1.25
  -1  -7  -5   50.73    1.30
  -1   7  -5   52.26    1.22
  -1   7  -5   53.51    1.32
   1  -7   6  203.76    4.11
  -1  -7  -6  210.04    4.12
  -1   7  -6  207.29    4.08
  -1   7  -6  210.48    4.07
  -1  -7  -6  219.11    4.22
  -1  -7  -6  206.25    4.13
  -1   7  -6  202.12    4.07
  -1   7  -6  204.78    4.20
  -1  -7  -7    7.16    0.46
  -1   7  -7    8.01    0.43
  -1   7  -7    8.44    0.48
  -1  -7  -7    8.27    0.54
  -1   7  -7    7.40    0.54
  -1  -7  -7    8.22    0.49
   1  -7   7    7.67    0.47
  -1   7  -8    0.70    0.27
  -1   7  -8   -0.05    0.38
  -1   7  -8   -0.25    0.32
  -1  -7  -8    0.06    0.30
  -1  -7  -8    0.53    0.32
  -1   7  -9  114.68    2.53
  -1   7  -9  119.68    2.68
  -1  -7  -9  114.66    2.56
  -1   7 -10   33.12    1.01
  -1  -7 -10   34.26    1.02
  -1   7 -10   33.87    1.10
  -1  -7 -11   -0.02    0.28
  -1   7 -11    0.11    0.30
  -1   7 -11    0.29    0.29
  -1  -7 -11    0.33    0.27
  -1  -7 -11   -0.16    0.37
  -1  -7 -12   44.78    1.09
  -1   7 -12   46.79    1.14
  -1  -7 -12   45.88    1.09
  -1   7 -13   22.98    0.60
   1  -8 -13   20.16    0.57
   1   8 -13   21.15    0.56
   1   8 -12   -0.05    0.26
   1  -8 -12    0.67    0.33
   1   8 -12    0.26    0.23
  -1  -8  12    0.58    0.28
   1  -8 -12    0.44    0.26
   1   8 -11    0.26    0.33
  -1  -8  11    0.09    0.32
   1   8 -11    0.26    0.25
   1  -8 -11    0.06    0.29
   1  -8 -11    0.34    0.30
  -1  -8  10   28.92    0.97
   1   8 -10   31.34    1.07
   1   8 -10   28.63    0.98
   1  -8 -10   30.98    1.04
   1  -8 -10   27.98    0.96
  -1  -8  10   33.10    1.07
   1  -8  -9    5.74    0.50
  -1  -8   9    6.33    0.49
   1   8  -9    7.01    0.54
   1  -8  -9    5.67    0.50
   1   8  -9    7.35    0.48
   1  -8  -8   56.84    1.49
  -1  -8   8   52.19    1.49
   1   8  -8   56.67    1.56
   1  -8  -8   55.89    1.54
   1   8  -8   56.18    1.44
  -1  -8   8   60.88    1.57
   1  -8  -7    0.14    0.33
   1  -8  -7   -0.09    0.34
   1   8  -7   -0.02    0.32
   1   8  -7    0.08    0.30
  -1  -8   7   -0.05    0.33
  -1  -8   7   -0.09    0.28
   1  -8  -6   34.89    1.03
  -1  -8   6   37.56    1.00
   1   8  -6   36.41    1.08
   1  -8  -6   35.78    1.07
   1   8  -6   34.81    1.00
  -1  -8   6   36.60    1.06
   1  -8  -6   38.09    1.10
   1  -8  -5   20.43    0.70
  -1  -8   5   21.45    0.69
   1   8  -5   21.48    0.76
   1  -8  -5   21.61    0.76
   1  -8  -5   20.84    0.75
   1   8  -5   20.79    0.68
  -1  -8   5   21.11    0.74
   1   8  -4    2.33    0.32
   1  -8  -4    2.07    0.30
   1   8  -4    1.87    0.33
   1   8  -4    2.42    0.29
  -1  -8   4    1.57    0.30
   1  -8  -4    1.40    0.30
   1   8  -3  260.35    5.04
   1  -8  -3  256.47    5.02
   1   8  -3  264.31    5.04
  -1  -8   3  261.90    5.02
  -1  -8   2  227.08    4.29
   1  -8  -2  227.62    4.29
  -1  -8   2  218.84    4.33
   1  -8  -2  230.40    4.34
   1   8  -2  219.02    4.35
   1   8  -2  221.34    4.35
   1  -8  -1   14.84    0.49
  -1  -8   1   14.98    0.50
  -1   8   1   13.54    0.41
  -1  -8   1   13.50    0.54
  -1   8   1   15.19    0.40
   1   8  -1   13.09    0.55
   1   8  -1   14.12    0.54
  -1   8   0    0.70    0.18
  -1  -8   0    0.09    0.26
   1  -8   0    0.45    0.21
   1   8   0    0.24    0.26
  -1  -8   0    0.43    0.25
  -1  -8   0    0.76    0.25
  -1   8  -1   45.39    1.03
  -1  -8  -1   41.74    1.08
   1  -8   1   45.42    1.03
  -1   8  -1   43.83    0.92
  -1   8  -1   46.02    1.02
  -1   8  -1   45.45    0.99
  -1   8  -1   42.55    1.02
  -1  -8  -1   41.97    1.08
   1   8   1   42.75    1.09
   1   8   1   42.80    1.08
  -1  -8  -1   44.89    1.06
   1  -8   1   46.97    1.00
  -1   8  -2  102.89    2.06
  -1   8  -2  103.08    2.08
  -1   8  -2  105.61    2.04
  -1  -8  -2  102.56    2.15
   1  -8   2  108.44    2.07
  -1   8  -2  103.72    2.06
  -1   8  -2  101.11    2.09
  -1  -8  -2  104.30    2.19
   1  -8   2  103.13    2.09
  -1   8  -3    5.56    0.28
   1  -8   3    5.58    0.28
  -1   8  -3    5.92    0.31
  -1   8  -3    5.27    0.31
  -1  -8  -3    5.03    0.40
   1  -8   3    5.69    0.31
  -1   8  -3    5.94    0.39
  -1   8  -3    5.98    0.29
  -1  -8  -4    8.47    0.46
  -1   8  -4    9.20    0.37
  -1  -8  -4    9.09    0.48
  -1   8  -4    9.87    0.50
  -1   8  -4    9.22    0.41
  -1   8  -5    0.23    0.26
  -1   8  -5    0.31    0.32
  -1   8  -5    0.04    0.23
  -1  -8  -5    0.16    0.28
  -1  -8  -5    0.26    0.32
   1  -8   6   38.56    1.05
  -1  -8  -6   37.64    1.06
  -1   8  -6   37.29    1.00
  -1   8  -6   37.72    1.02
  -1  -8  -6   37.34    1.09
  -1  -8  -6   40.96    1.15
  -1   8  -6   36.68    1.13
  -1  -8  -7   43.16    1.19
  -1   8  -7   42.80    1.14
  -1   8  -7   44.04    1.13
   1  -8   7   39.94    1.15
  -1  -8  -7   44.78    1.22
  -1  -8  -7   42.12    1.25
  -1   8  -7   43.23    1.28
  -1  -8  -8   87.22    2.04
  -1   8  -8   89.39    1.96
  -1  -8  -8   87.89    2.06
  -1   8  -8   88.66    2.15
  -1   8  -8   86.61    2.01
  -1   8  -9   87.49    2.00
  -1  -8  -9   86.83    2.03
  -1   8 -10   78.47    1.94
  -1  -8 -11    1.00    0.30
  -1   8 -11    0.57    0.32
  -1   8 -11    0.11    0.27
  -1  -8 -11    0.63    0.38
  -1  -8 -11    0.44    0.26
  -1   8 -12    3.79    0.30
  -1  -8 -12    3.50    0.25
  -1  -8 -12    4.14    0.29
  -1   8 -12    4.16    0.34
  -1  -8 -12    3.49    0.36
  -1  -9  12   56.33    1.33
   1  -9 -12   57.14    1.31
   1   9 -12   54.84    1.25
   1   9 -12   55.81    1.34
   1   9 -11   71.41    1.62
  -1  -9  11   74.46    1.75
   1  -9 -11   68.62    1.68
   1   9 -11   72.57    1.76
   1  -9 -11   73.56    1.74
  -1  -9  10  186.63    3.85
   1  -9 -10  185.65    3.85
   1   9 -10  177.03    3.86
  -1  -9   9  150.16    3.20
   1  -9  -9  141.58    3.11
   1   9  -9  141.64    3.04
  -1  -9   8  108.89    2.45
  -1  -9   8  107.53    2.50
   1   9  -8  104.89    2.47
   1  -9  -8  105.56    2.50
   1   9  -8  108.32    2.39
   1  -9  -8  105.41    2.43
  -1  -9   7   32.38    1.02
   1   9  -7   31.50    1.04
   1  -9  -7   31.41    1.05
   1   9  -7   32.76    0.98
  -1  -9   7   31.55    1.05
   1  -9  -7   30.50    0.99
   1  -9  -6   68.61    1.75
  -1  -9   6   71.18    1.73
   1   9  -6   68.43    1.74
   1  -9  -6   70.84    1.75
   1   9  -6   70.80    1.66
   1  -9  -6   70.21    1.68
  -1  -9   6   72.86    1.66
  -1  -9   5   41.64    1.14
   1  -9  -5   40.82    1.17
   1  -9  -5   39.92    1.16
   1   9  -5   39.64    1.14
   1   9  -5   39.64    1.06
   1  -9  -5   38.57    1.08
  -1  -9   5   43.60    1.11
  -1  -9   4   45.06    1.16
   1  -9  -4   43.22    1.16
   1   9  -4   45.40    1.19
   1   9  -4   41.85    1.15
   1   9  -4   43.71    1.11
   1  -9  -4   42.19    1.11
  -1  -9   4   44.66    1.11
  -1  -9   3  323.46    6.21
   1  -9  -3  328.79    6.22
   1   9  -3  323.79    6.23
   1   9  -3  329.06    6.24
   1   9  -3  325.95    6.16
  -1  -9   3  325.38    6.15
   1  -9  -3  316.04    6.15
  -1  -9   2  271.49    5.17
   1  -9  -2  268.43    5.15
   1   9  -2  266.90    5.18
   1   9  -2  264.11    5.18
  -1  -9   1  177.16    3.55
   1   9  -1  174.92    3.56
   1  -9  -1  180.73    3.54
   1   9  -1  178.05    3.57
  -1   9   1  177.88    3.52
   1  -9  -1  185.97    3.50
   1  -9   0   14.27    0.49
  -1   9   0   14.48    0.51
   1   9   0   15.30    0.57
   1  -9   0   15.44    0.54
   1   9   0   14.29    0.57
  -1  -9   0   14.78    0.57
  -1   9   0   15.15    0.48
  -1  -9   0   15.70    0.58
   1   9   1  225.38    4.52
   1  -9   1  232.34    4.40
  -1   9  -1  228.54    4.44
  -1  -9  -1  222.62    4.51
   1  -9   1  231.69    4.44
  -1   9  -2    5.60    0.30
  -1   9  -2    5.12    0.31
   1   9   2    4.80    0.39
  -1  -9  -2    4.43    0.36
   1  -9   2    4.70    0.28
  -1   9  -2    5.08    0.30
  -1  -9  -2    4.72    0.39
   1  -9   2    5.05    0.30
  -1   9  -2    5.63    0.36
  -1  -9  -3    1.87    0.33
  -1   9  -3    1.86    0.24
  -1   9  -3    1.74    0.31
  -1   9  -3    1.82    0.21
  -1  -9  -3    1.59    0.29
  -1   9  -3    2.29    0.22
  -1   9  -3    2.66    0.25
  -1  -9  -4  162.17    3.25
  -1   9  -4  160.19    3.29
  -1  -9  -4  162.63    3.31
  -1   9  -4  155.88    3.12
  -1   9  -5  120.38    2.47
  -1   9  -5  117.54    2.51
  -1  -9  -5  119.62    2.56
  -1  -9  -5  123.12    2.63
  -1   9  -5  117.95    2.62
   1  -9   6   43.72    1.17
  -1  -9  -6   41.26    1.19
  -1   9  -6   43.16    1.14
  -1  -9  -6   44.47    1.22
  -1  -9  -6   45.21    1.27
  -1   9  -6   41.90    1.24
  -1   9  -6   43.32    1.11
  -1  -9  -7  260.98    5.15
  -1   9  -7  262.19    5.09
  -1  -9  -7  256.51    5.17
  -1  -9  -7  259.22    5.23
  -1   9  -7  256.66    5.25
  -1   9  -7  258.26    5.08
  -1  -9  -8  277.75    5.49
  -1   9  -8  271.72    5.39
  -1  -9  -8  277.48    5.52
  -1   9  -8  279.90    5.61
  -1   9  -8  280.95    5.43
  -1   9  -9   25.40    0.83
  -1  -9  -9   24.50    0.86
  -1   9 -10    9.32    0.48
  -1  -9 -10    8.91    0.51
  -1   9 -10    8.74    0.57
  -1  -9 -11    0.36    0.28
  -1   9 -11    0.12    0.29
   1   9  11    0.47    0.26
  -1  -9 -11    0.28    0.25
  -1   9 -11    0.39    0.26
  -1  -9 -11    0.49    0.36
  -1   9 -12   31.12    0.78
  -1  -9 -12   31.64    0.78
  -1   9 -12   31.20    0.84
   1  10 -12    1.07    0.25
   1  10 -12    0.92    0.19
   1 -10 -12    1.09    0.23
   1  10 -11    5.90    0.35
   1 -10 -11    5.86    0.41
  -1 -10  11    6.14    0.43
   1 -10 -11    5.76    0.42
   1  10 -11    6.05    0.45
   1  10 -10    5.23    0.38
   1 -10 -10    5.14    0.45
  -1 -10  10    5.23    0.47
   1 -10 -10    5.33    0.47
   1  10 -10    5.79    0.50
   1  10  -9   92.59    2.23
   1  10  -9   89.56    2.03
   1  10  -9   87.61    2.13
   1 -10  -9   92.86    2.21
   1  10  -9   90.43    2.06
   1 -10  -9   89.74    2.13
   1  10  -8  452.08    8.81
  -1 -10   8  459.42    8.74
   1 -10  -8  450.46    8.81
   1  10  -8  449.68    8.77
   1  10  -8  465.99    8.68
   1 -10  -8  449.35    8.72
  -1 -10   7  284.49    5.64
   1  10  -7  277.59    5.67
   1 -10  -7  278.57    5.68
  -1 -10   7  288.07    5.69
   1  10  -7  286.53    5.58
   1 -10  -7  285.50    5.62
  -1 -10   6   10.24    0.56
   1 -10  -6    8.42    0.56
   1 -10  -6    9.21    0.58
   1  10  -6    9.20    0.57
   1  10  -6    9.54    0.51
  -1 -10   6    9.88    0.50
   1 -10  -6    7.60    0.51
  -1 -10   5    6.97    0.48
   1  10  -5    5.97    0.46
   1 -10  -5    6.02    0.50
   1 -10  -5    7.30    0.49
   1  10  -5    6.16    0.41
   1 -10  -5    5.71    0.44
  -1 -10   5    5.86    0.42
  -1 -10   4    7.66    0.48
   1  10  -4    7.34    0.49
   1 -10  -4    7.86    0.48
   1  10  -4    6.78    0.46
   1  10  -4    7.39    0.43
  -1 -10   4    8.86    0.45
   1 -10  -4    7.77    0.44
  -1 -10   3    3.96    0.36
   1 -10  -3    4.58    0.39
   1  10  -3    3.39    0.38
   1  10  -3    3.62    0.34
   1  10  -3    4.01    0.37
   1 -10  -3    3.47    0.34
  -1 -10   3    3.22    0.33
  -1 -10   2    1.22    0.30
   1 -10  -2    1.23    0.29
   1  10  -2    1.30    0.32
   1  10  -2    1.35    0.29
   1  10  -2    1.19    0.31
  -1 -10   2    1.34    0.27
   1 -10  -2    1.56    0.29
  -1 -10   1   91.04    2.07
   1 -10  -1   96.55    2.04
   1  10  -1   89.58    2.07
   1  10  -1   96.09    2.08
  -1 -10   1   94.24    2.00
  -1  10   1   93.89    2.01
   1 -10   0   47.13    1.15
  -1 -10   0   46.15    1.19
   1  10   0   44.83    1.19
  -1 -10   0   47.42    1.20
  -1  10   0   47.48    1.15
   1  10   0   46.32    1.19
  -1 -10   0   44.87    1.13
  -1  10  -1   27.83    0.79
  -1 -10  -1   29.53    0.89
   1 -10   1   30.29    0.82
  -1  10  -1   29.18    0.82
  -1 -10  -1   27.75    0.85
   1  10   1   30.07    0.90
   1 -10   1   31.71    0.79
   1 -10   2   73.60    1.64
  -1  10  -2   77.67    1.69
  -1  10  -2   73.58    1.65
  -1 -10  -2   76.42    1.76
   1 -10   2   74.80    1.64
  -1  10  -2   75.06    1.66
   1  10   2   75.23    1.75
  -1 -10  -2   76.96    1.71
  -1  10  -3  360.95    6.83
  -1 -10  -3  351.26    6.88
  -1  10  -3  356.90    6.74
  -1 -10  -3  360.98    6.82
   1  10   3  353.70    6.87
  -1  10  -4   98.73    2.24
  -1 -10  -4  104.86    2.29
  -1 -10  -4   98.97    2.24
  -1 -10  -5   83.01    1.94
  -1  10  -5   84.31    1.89
  -1  10  -5   82.03    1.81
  -1 -10  -5   83.51    1.99
  -1  10  -5   83.61    1.98
   1 -10   6    2.50    0.35
  -1 -10  -6    3.48    0.40
  -1  10  -6    3.05    0.36
  -1  10  -6    3.88    0.45
  -1  10  -6    3.11    0.33
  -1 -10  -6    3.35    0.39
  -1 -10  -6    3.64    0.45
  -1  10  -7   11.45    0.55
  -1 -10  -7   10.40    0.59
  -1  10  -7   10.93    0.55
  -1 -10  -7   12.55    0.66
  -1 -10  -7   11.37    0.61
  -1  10  -7   12.26    0.68
  -1  10  -8  159.85    3.38
  -1  10  -8  165.93    3.40
  -1 -10  -8  170.50    3.50
  -1 -10  -8  163.06    3.49
  -1  10  -8  168.42    3.60
  -1 -10  -9    6.28    0.45
  -1  10  -9    5.96    0.53
  -1  10 -10    4.68    0.45
  -1  10 -10    3.90    0.34
  -1 -10 -10    4.96    0.39
  -1  10 -11    3.54    0.29
  -1 -10 -11    3.80    0.34
  -1  10 -11    3.94    0.38
  -1 -10 -11    2.43    0.36
   1  10  11    1.85    0.33
  -1 -10 -11    3.68    0.31
  -1 -10 -12   38.44    0.91
  -1  10 -12   42.66    0.91
   1 -11 -12    1.34    0.21
   1 -11 -11   17.98    0.61
  -1 -11  11   16.45    0.60
   1 -11 -11   16.41    0.60
   1  11 -11   15.85    0.62
   1  11 -10   40.44    1.04
   1 -11 -10   42.41    1.16
   1  11 -10   43.48    1.22
  -1 -11  10   42.29    1.19
   1 -11 -10   43.83    1.21
   1  11  -9   14.41    0.71
   1 -11  -9   12.88    0.66
  -1 -11   9   15.09    0.71
   1 -11  -8   60.50    1.57
   1  11  -8   59.84    1.46
   1  11  -8   58.93    1.50
  -1 -11   8   62.35    1.63
   1  11  -7    1.00    0.38
   1 -11  -7    0.87    0.33
  -1 -11   7    0.80    0.33
   1  11  -7    0.60    0.37
   1 -11  -7    0.45    0.38
  -1 -11   7    0.78    0.37
   1  11  -7    0.61    0.32
   1 -11  -6   47.93    1.31
  -1 -11   6   47.92    1.27
   1 -11  -6   47.04    1.38
  -1 -11   6   49.52    1.35
   1 -11  -6   46.78    1.38
   1  11  -6   48.99    1.37
   1  11  -6   46.20    1.27
  -1 -11   5   12.87    0.58
   1 -11  -5   13.28    0.60
  -1 -11   5   13.52    0.63
   1 -11  -5   12.08    0.66
   1 -11  -5   13.43    0.67
   1  11  -5   13.92    0.67
   1  11  -5   13.60    0.60
   1 -11  -4  146.82    3.08
  -1 -11   4  150.97    3.06
  -1 -11   4  147.91    3.15
   1  11  -4  150.33    3.17
   1 -11  -4  147.44    3.15
   1  11  -4  147.06    3.07
   1  11  -4  146.40    3.15
  -1 -11   3   52.40    1.31
   1 -11  -3   55.93    1.36
  -1 -11   3   54.99    1.40
   1  11  -3   52.34    1.40
   1 -11  -3   52.55    1.38
   1  11  -3   54.26    1.42
   1  11  -3   54.30    1.35
  -1 -11   2    3.66    0.35
  -1  11   2    3.33    0.34
   1 -11  -2    3.45    0.34
  -1 -11   2    3.87    0.37
   1  11  -2    3.00    0.37
   1 -11  -2    4.24    0.38
   1  11  -2    3.64    0.35
   1  11  -2    3.81    0.39
  -1 -11   1   10.35    0.48
  -1  11   1    9.52    0.49
   1 -11  -1    9.87    0.47
  -1 -11   1   10.23    0.54
   1 -11  -1   11.13    0.51
   1  11  -1   10.50    0.55
  -1 -11   1   10.80    0.54
   1  11  -1   10.33    0.54
   1 -11   0  125.39    2.63
  -1 -11   0  123.04    2.69
   1  11   0  128.06    2.71
   1  11   0  124.88    2.70
  -1 -11   0  125.95    2.63
   1 -11   0  129.58    2.58
  -1  11   0  122.53    2.63
  -1 -11   0  126.53    2.70
   1  11   1   40.39    1.13
  -1 -11  -1   40.77    1.07
  -1 -11  -1   39.26    1.06
   1 -11   1   37.76    0.97
  -1  11  -1   38.56    1.00
  -1 -11  -1   39.58    1.12
   1 -11   1   40.25    1.05
  -1  11  -1   39.35    1.03
  -1  11  -2  102.20    2.18
  -1  11  -2  105.52    2.24
   1  11   2  107.76    2.36
  -1 -11  -2  105.26    2.30
  -1 -11  -2  105.92    2.35
   1 -11   2  108.87    2.24
  -1  11  -2  107.97    2.27
  -1  11  -2  101.44    2.18
  -1 -11  -3  293.45    5.78
  -1 -11  -3  293.76    5.71
   1  11   3  284.43    5.76
  -1  11  -3  299.10    5.71
   1  11   4    3.32    0.41
  -1 -11  -4    3.75    0.40
  -1  11  -4    3.71    0.42
  -1 -11  -4    3.90    0.44
  -1 -11  -5   46.44    1.32
  -1 -11  -5   49.57    1.39
  -1  11  -5   51.93    1.39
  -1  11  -5   49.73    1.29
  -1 -11  -6   64.98    1.67
  -1  11  -6   66.03    1.60
  -1 -11  -6   65.45    1.68
  -1 -11  -6   64.38    1.71
  -1  11  -6   65.10    1.71
  -1  11  -7    1.81    0.33
  -1  11  -7    1.00    0.41
  -1  11  -7    1.52    0.31
  -1 -11  -7    0.93    0.33
  -1 -11  -7    1.22    0.38
  -1 -11  -8   11.23    0.59
  -1  11  -8   12.09    0.54
  -1 -11  -8   10.78    0.59
  -1  11  -8   12.06    0.55
   1  11   9   26.33    0.94
  -1 -11  -9   25.91    0.87
  -1  11  -9   26.08    0.81
  -1  11  -9   26.92    0.96
  -1 -11 -10    4.25    0.37
   1  11  10    4.69    0.40
  -1  11 -10    4.98    0.44
  -1 -11 -10    3.14    0.43
  -1  11 -10    3.67    0.34
  -1  11 -11    2.09    0.23
  -1  11 -11    2.40    0.32
  -1 -11 -11    1.44    0.27
  -1 -11 -11    2.63    0.25
  -1 -11 -11    1.47    0.29
   1 -12 -11    2.05    0.27
   1  12 -11    2.13    0.29
   1 -12 -11    2.61    0.28
  -1  12  11    1.88    0.28
  -1 -12  10    4.17    0.38
   1 -12 -10    3.96    0.38
   1 -12 -10    3.44    0.37
   1  12 -10    3.98    0.41
  -1 -12   9   10.85    0.59
   1 -12  -9   10.45    0.56
   1 -12  -9   10.02    0.59
   1  12  -9   10.48    0.61
  -1 -12   8   43.59    1.27
   1 -12  -8   42.76    1.28
   1  12  -8   39.78    1.25
   1 -12  -8   39.26    1.19
   1  12  -7   17.36    0.79
   1 -12  -7   18.76    0.80
   1  12  -7   16.77    0.70
   1 -12  -7   17.55    0.74
  -1 -12   6   12.74    0.65
   1  12  -6   11.83    0.64
   1 -12  -6   11.34    0.67
   1  12  -6   12.47    0.66
   1 -12  -6   12.11    0.67
   1  12  -6   12.53    0.59
   1 -12  -6   13.18    0.64
  -1 -12   6   12.55    0.60
   1  12  -5   10.93    0.60
  -1 -12   5   12.40    0.64
   1  12  -5   11.80    0.65
   1 -12  -5   13.06    0.66
   1 -12  -5   12.26    0.66
   1  12  -5   11.55    0.57
  -1 -12   5   12.16    0.59
   1 -12  -5   12.75    0.62
  -1 -12   4   21.65    0.82
   1  12  -4   22.22    0.81
   1 -12  -4   22.82    0.85
   1  12  -4   21.92    0.85
   1  12  -4   22.67    0.78
   1  12  -4   22.82    0.85
  -1 -12   4   22.12    0.77
   1 -12  -4   21.64    0.79
  -1 -12   3  186.34    3.87
   1  12  -3  188.78    3.90
   1 -12  -3  187.57    3.87
   1  12  -3  190.94    3.90
   1  12  -3  191.41    3.82
   1 -12  -3  187.43    3.81
  -1  12   3  181.68    3.85
  -1 -12   3  184.72    3.78
  -1 -12   2   92.95    2.13
   1 -12  -2   93.44    2.11
   1  12  -2   88.97    2.13
   1  12  -2   92.71    2.08
   1  12  -2   91.80    2.14
  -1  12   2   90.41    2.10
   1 -12  -2   95.72    2.07
  -1 -12   2   91.65    2.05
  -1 -12   1    9.04    0.54
  -1  12   1    8.67    0.50
   1 -12  -1    8.61    0.46
  -1 -12   1    8.09    0.48
   1 -12  -1    8.94    0.45
   1  12  -1    8.74    0.54
   1 -12  -1    9.51    0.49
  -1 -12   1    8.86    0.54
   1  12  -1    9.01    0.53
   1 -12   0    7.86    0.42
  -1 -12   0    8.00    0.47
  -1  12   0    7.66    0.44
   1  12   0    7.51    0.50
   1 -12   0    7.73    0.45
  -1 -12   0    7.05    0.51
  -1  12   0    7.68    0.44
  -1  12  -1    1.05    0.27
   1  12   1    1.16    0.34
  -1 -12  -1    1.17    0.33
   1 -12   1    1.01    0.24
  -1 -12  -1    1.06    0.36
   1 -12   1    0.79    0.26
  -1  12  -1    0.86    0.25
   1  12   2   14.56    0.69
  -1 -12  -2   15.25    0.66
  -1  12  -2   14.87    0.55
  -1 -12  -2   15.65    0.69
  -1  12  -2   15.22    0.60
  -1 -12  -3   75.42    1.85
  -1  12  -3   74.89    1.76
   1  12   3   72.33    1.85
  -1 -12  -3   73.34    1.78
  -1  12  -4   64.54    1.60
  -1 -12  -4   64.58    1.71
  -1  12  -4   64.03    1.64
  -1 -12  -4   67.10    1.66
   1  12   4   66.79    1.72
  -1  12  -5   35.15    1.04
  -1 -12  -5   35.67    1.14
  -1  12  -5   35.07    1.12
  -1 -12  -5   33.86    1.09
   1  12   5   33.86    1.15
  -1  12  -6    4.94    0.43
  -1 -12  -6    5.47    0.47
  -1  12  -6    5.16    0.51
  -1 -12  -6    4.30    0.49
   1  12   6    5.15    0.52
  -1 -12  -6    5.00    0.47
  -1  12  -7   52.90    1.38
  -1 -12  -7   53.39    1.50
   1  12   7   51.93    1.51
  -1 -12  -7   52.45    1.43
   1  12   8   26.39    0.97
  -1  12  -8   29.03    1.02
  -1 -12  -8   27.94    0.93
   1  12   9   18.90    0.77
  -1 -12  -9   19.40    0.71
  -1  12  -9   20.20    0.79
  -1  12 -10   -0.06    0.17
  -1  12 -10    0.48    0.29
  -1 -12 -10    0.38    0.24
   1  12  10    0.56    0.28
  -1  12 -11    4.80    0.33
  -1 -12 -11    5.14    0.28
  -1 -12 -11    4.45    0.27
   1 -13 -11   36.89    0.88
  -1 -13  10   24.50    0.75
   1  13 -10   25.63    0.80
   1 -13 -10   25.03    0.79
   1 -13 -10   25.16    0.77
  -1  13  10   24.48    0.79
  -1 -13   9   24.27    0.83
   1  13  -9   24.45    0.85
   1 -13  -9   24.39    0.85
  -1  13   9   23.66    0.86
   1 -13  -9   24.66    0.82
   1 -13  -8    1.14    0.34
   1  13  -8    1.33    0.28
   1  13  -8    1.95    0.38
   1 -13  -8    1.13    0.37
  -1 -13   8    1.44    0.38
   1  13  -7   32.48    0.98
  -1 -13   7   32.62    1.07
   1 -13  -7   31.08    1.03
   1  13  -7   31.17    0.96
   1 -13  -7   32.29    1.11
   1  13  -7   32.65    1.04
  -1 -13   7   32.63    1.02
   1  13  -7   32.85    1.08
  -1 -13   6   25.63    0.91
   1  13  -6   25.77    0.93
   1 -13  -6   25.43    0.96
   1  13  -6   25.94    0.94
   1  13  -6   25.01    0.84
   1 -13  -6   25.88    0.90
  -1 -13   5   19.69    0.82
   1  13  -5   19.91    0.80
   1  13  -5   20.95    0.83
   1 -13  -5   19.27    0.83
   1 -13  -5   19.27    0.83
   1  13  -5   19.96    0.75
  -1 -13   5   21.19    0.75
   1 -13  -5   19.81    0.76
   1 -13  -4    2.67    0.42
  -1 -13   4    2.54    0.39
   1  13  -4    2.30    0.39
   1  13  -4    1.98    0.36
   1  13  -4    2.27    0.40
  -1  13   4    2.60    0.39
  -1 -13   4    2.33    0.35
   1 -13  -4    2.17    0.37
  -1 -13   3   55.05    1.50
   1  13  -3   55.23    1.51
   1 -13  -3   53.00    1.46
   1  13  -3   53.84    1.48
   1  13  -3   54.84    1.43
  -1 -13   3   56.79    1.42
  -1  13   3   53.16    1.47
   1 -13  -3   58.20    1.45
  -1 -13   2   66.46    1.71
  -1  13   2   66.46    1.68
   1 -13  -2   67.65    1.63
  -1 -13   2   66.52    1.63
   1  13  -2   67.12    1.71
   1  13  -2   65.51    1.64
   1 -13  -2   66.60    1.67
   1  13  -2   68.98    1.74
  -1 -13   2   66.86    1.71
  -1  13   1   10.48    0.56
  -1 -13   1   11.82    0.57
   1 -13  -1   11.92    0.55
  -1 -13   1   11.45    0.62
   1 -13  -1   11.91    0.57
   1  13  -1   11.65    0.62
   1 -13   0   26.28    0.81
  -1 -13   0   25.58    0.85
   1  13   0   26.39    0.92
  -1  13   0   25.25    0.85
  -1 -13   0   26.08    0.94
   1 -13   0   26.12    0.86
  -1  13   0   25.73    0.80
   1  13   1    0.27    0.33
  -1  13  -1    0.43    0.27
  -1 -13  -1    0.70    0.34
  -1  13  -1    0.59    0.26
  -1 -13  -1    0.63    0.38
   1 -13   1    0.44    0.27
  -1 -13  -2  169.16    3.55
   1  13   2  165.36    3.55
  -1 -13  -2  162.88    3.46
  -1 -13  -3  109.42    2.54
  -1 -13  -3  110.34    2.48
   1  13   3  108.65    2.57
  -1  13  -3  111.15    2.44
  -1 -13  -4    9.11    0.58
   1  13   4    9.15    0.63
  -1 -13  -4    8.70    0.59
  -1  13  -4   10.63    0.57
  -1  13  -4    9.41    0.53
   1  13   5  102.95    2.51
  -1 -13  -5  106.90    2.43
  -1 -13  -5  104.52    2.49
  -1  13  -5  109.99    2.46
  -1  13  -5  104.12    2.36
  -1 -13  -6   22.90    0.85
   1  13   6   22.13    0.91
  -1  13  -6   23.70    0.83
   1  13   7    8.22    0.57
  -1 -13  -7    8.75    0.54
  -1  13  -7    7.80    0.49
  -1 -13  -7    9.20    0.56
  -1  13  -7    9.10    0.61
  -1  13  -8    3.59    0.43
  -1 -13  -8    3.43    0.39
  -1  13  -8    4.07    0.37
   1  13   8    4.04    0.44
  -1 -13  -8    4.24    0.41
  -1  13  -9   31.72    1.01
   1  13   9   31.32    1.00
  -1 -13 -10    0.06    0.22
   1  13  10    0.53    0.24
  -1  13 -10    0.60    0.27
   1  14 -10    0.49    0.24
   1 -14 -10    0.32    0.22
   1 -14 -10    0.55    0.22
  -1  14  10    0.37    0.23
  -1 -14   9    4.01    0.36
   1  14  -9    4.70    0.39
   1 -14  -9    4.61    0.40
  -1  14   9    4.60    0.39
   1 -14  -9    4.96    0.37
  -1  14   8    0.62    0.32
   1 -14  -8    0.70    0.31
   1  14  -8    0.44    0.25
   1  14  -8    0.65    0.31
   1 -14  -8    0.85    0.34
  -1 -14   8    0.50    0.32
   1  14  -7   13.09    0.58
  -1 -14   7   15.40    0.70
  -1  14   7   13.52    0.68
   1  14  -7   13.34    0.60
   1 -14  -7   14.43    0.70
   1  14  -7   13.98    0.67
  -1 -14   6    9.23    0.55
   1  14  -6    8.83    0.56
   1 -14  -6    8.90    0.60
   1 -14  -6    8.66    0.58
   1  14  -6    9.17    0.56
   1  14  -6    8.23    0.50
   1 -14  -6    8.62    0.55
  -1  14   6    9.01    0.58
   1  14  -5   20.55    0.81
   1 -14  -5   18.53    0.82
   1  14  -5   17.78    0.72
  -1 -14   5   18.98    0.72
   1 -14  -5   18.64    0.77
  -1 -14   4   64.22    1.68
  -1 -14   4   60.18    1.66
   1  14  -4   62.37    1.69
   1 -14  -4   61.78    1.67
   1  14  -4   66.48    1.69
   1  14  -4   65.70    1.60
   1 -14  -4   62.61    1.60
  -1 -14   4   64.59    1.60
  -1  14   4   62.99    1.69
  -1 -14   3  591.99   11.13
   1  14  -3  594.57   11.15
   1 -14  -3  567.11   11.10
  -1 -14   3  592.15   11.12
   1 -14  -3  587.41   11.03
  -1  14   3  572.85   11.11
  -1 -14   3  578.76   11.00
   1  14  -3  593.38   11.13
   1  14  -3  590.09   11.03
  -1 -14   2    0.94    0.34
   1 -14  -2    0.84    0.34
  -1  14   2    1.54    0.35
   1  14  -2    1.16    0.37
   1 -14  -2    0.75    0.33
  -1 -14   2    1.13    0.39
   1  14  -2    1.14    0.35
  -1 -14   1    6.45    0.49
   1 -14  -1    6.64    0.45
   1  14  -1    7.17    0.48
   1  14  -1    6.68    0.51
  -1  14   1    5.46    0.45
  -1 -14   1    6.52    0.52
   1 -14  -1    6.16    0.46
  -1  14   1    6.04    0.42
  -1  14   0   48.94    1.25
   1 -14   0   49.16    1.32
  -1 -14   0   48.68    1.41
   1  14   0   50.14    1.41
  -1  14   0   46.95    1.31
  -1 -14   0   47.66    1.33
   1 -14   0   48.80    1.26
  -1 -14  -1  269.65    5.43
   1  14   1  268.36    5.43
  -1 -14  -1  267.05    5.34
  -1 -14  -2   69.04    1.84
  -1 -14  -2   71.23    1.77
   1  14   2   71.05    1.85
  -1 -14  -3   10.14    0.63
  -1  14  -3    9.27    0.54
  -1 -14  -3    9.19    0.57
   1  14   3    9.36    0.63
  -1  14  -4   14.44    0.66
  -1 -14  -4   14.15    0.69
  -1  14  -5    1.79    0.35
  -1 -14  -5    1.73    0.43
   1  14   5    1.54    0.42
  -1 -14  -5    1.92    0.37
  -1  14  -6    4.70    0.48
  -1  14  -6    4.44    0.43
  -1 -14  -6    4.41    0.44
  -1 -14  -6    4.92    0.48
   1  14   6    5.03    0.49
  -1 -14  -6    3.68    0.41
  -1 -14  -7    2.44    0.36
   1  14   7    2.52    0.41
  -1  14  -7    2.69    0.36
  -1  14  -7    2.08    0.40
  -1 -14  -7    2.94    0.39
  -1 -14  -7    2.67    0.42
  -1  14  -8   -0.08    0.31
  -1  14  -8    0.24    0.25
   1  14   8    0.42    0.33
  -1 -14  -8    0.23    0.30
  -1 -14  -8    0.06    0.27
  -1  14  -9    2.07    0.33
   1  14   9    2.15    0.32
  -1 -14  -9    2.05    0.30
  -1 -14  -9    2.29    0.29
  -1 -14 -10   10.70    0.40
   1 -15 -10    4.72    0.26
   1  15  -9   23.44    0.72
   1 -15  -9   23.81    0.74
  -1  15   9   24.37    0.75
   1 -15  -9   24.40    0.72
   1 -15  -8  100.61    2.13
  -1  15   8   96.96    2.19
   1  15  -8   96.31    2.05
  -1 -15   8   97.13    2.14
   1 -15  -8   99.42    2.19
   1  15  -8   94.57    2.13
  -1 -15   7   13.40    0.63
   1  15  -7   12.84    0.56
   1 -15  -7   13.96    0.66
   1  15  -7   13.64    0.61
  -1  15   7   12.28    0.64
   1 -15  -7   13.37    0.60
  -1 -15   6    1.72    0.34
   1 -15  -6    2.12    0.42
   1  15  -6    1.61    0.32
  -1  15   6    1.95    0.37
  -1 -15   5    0.49    0.34
  -1 -15   5    0.09    0.32
   1 -15  -5    0.20    0.32
   1 -15  -5    0.85    0.37
   1  15  -5   -0.10    0.33
   1  15  -5    0.37    0.30
  -1  15   5   -0.18    0.35
  -1 -15   5    0.15    0.29
   1 -15  -5   -0.06    0.31
   1 -15  -4    2.07    0.38
  -1 -15   4    2.35    0.42
   1  15  -4    1.67    0.33
  -1  15   4    1.54    0.38
  -1 -15   4    2.29    0.37
   1 -15  -4    2.15    0.37
   1  15  -4    1.89    0.39
   1  15  -3    2.33    0.38
  -1 -15   3    2.43    0.37
   1 -15  -3    1.82    0.35
   1 -15  -2    2.79    0.40
  -1 -15   2    2.78    0.43
   1  15  -2    2.61    0.39
  -1  15   2    2.73    0.41
  -1 -15   2    3.22    0.38
   1 -15  -2    2.82    0.38
  -1  15   1  367.89    7.09
  -1  15   1  360.50    7.04
  -1 -15   1  385.51    7.31
   1 -15  -1  364.05    7.18
  -1  15   1  365.53    7.18
   1  15  -1  370.14    7.18
   1  15  -1  372.16    7.28
  -1 -15   1  375.00    7.19
   1 -15  -1  372.85    7.11
  -1  15   0   11.67    0.54
  -1  15   0   10.75    0.52
  -1 -15   0   12.28    0.69
   1  15   0   11.36    0.64
  -1 -15   0   12.90    0.64
  -1  15  -1   19.47    0.74
  -1 -15  -1   20.13    0.86
   1  15   1   19.38    0.85
  -1 -15  -1   19.44    0.79
  -1  15  -2   49.01    1.33
  -1 -15  -2   51.00    1.41
  -1  15  -3    4.86    0.45
  -1 -15  -3    4.85    0.47
  -1 -15  -4   66.68    1.75
  -1  15  -4   62.84    1.61
   1  15   4   66.49    1.78
  -1 -15  -4   64.40    1.66
  -1 -15  -5   36.41    1.18
  -1 -15  -5   36.94    1.17
  -1  15  -5   35.55    1.08
  -1 -15  -5   36.76    1.11
   1  15   5   37.39    1.21
  -1  15  -6   15.07    0.65
  -1 -15  -6   16.73    0.72
  -1 -15  -6   16.94    0.76
  -1  15  -6   15.96    0.69
  -1 -15  -6   17.12    0.72
   1  15   6   17.31    0.79
  -1  15  -7   24.57    0.79
  -1 -15  -7   25.32    0.83
   1  15   7   24.68    0.89
  -1 -15  -7   25.73    0.85
  -1  15  -7   24.95    0.85
  -1  15  -8    3.25    0.36
  -1 -15  -8    3.07    0.34
   1  15   8    3.06    0.37
  -1  15  -9    2.67    0.29
  -1  15  -9    2.35    0.22
   1  15   9    2.46    0.28
  -1 -15  -9    2.55    0.26
   1 -16  -9    2.12    0.22
  -1  16   9    1.42    0.22
  -1 -16   8   42.24    1.06
   1 -16  -8   42.35    1.10
   1 -16  -8   41.71    1.05
  -1  16   8   42.16    1.10
   1  16  -8   41.89    1.00
  -1  16   7   55.97    1.45
   1 -16  -7   56.53    1.38
   1 -16  -7   58.94    1.39
   1  16  -7   55.36    1.34
   1 -16  -7   58.35    1.46
  -1 -16   7   58.37    1.43
   1 -16  -6   43.01    1.18
   1 -16  -6   44.21    1.18
  -1  16   6   44.26    1.26
   1  16  -6   45.01    1.17
   1 -16  -6   44.38    1.26
  -1 -16   6   45.82    1.25
   1 -16  -5   15.71    0.70
  -1 -16   5   14.97    0.65
   1 -16  -5   15.18    0.72
   1  16  -5   15.18    0.60
  -1  16   5   14.64    0.69
  -1 -16   5   14.08    0.58
   1 -16  -5   14.83    0.63
   1 -16  -4    0.28    0.36
   1 -16  -4    0.07    0.31
  -1 -16   4    0.32    0.33
  -1  16   4    0.25    0.33
  -1 -16   3    5.35    0.43
   1 -16  -3    5.94    0.45
  -1  16   3    5.08    0.47
  -1 -16   3    5.05    0.49
   1 -16  -3    5.84    0.47
   1  16  -3    5.11    0.42
   1  16  -3    5.68    0.49
  -1 -16   2   11.64    0.59
   1 -16  -2   11.27    0.56
   1  16  -2   11.67    0.57
  -1  16   2   10.92    0.60
   1  16  -2   10.77    0.61
   1 -16  -2   10.32    0.58
  -1 -16   2   12.07    0.65
  -1  16   2   11.79    0.57
  -1  16   1   46.46    1.26
  -1 -16   1   51.62    1.45
   1  16  -1   51.08    1.44
  -1  16   1   48.19    1.34
   1  16  -1   49.37    1.34
  -1 -16   1   47.88    1.33
  -1  16   0   42.18    1.15
  -1 -16   0   42.47    1.31
   1  16   0   41.94    1.23
   1  16   0   43.13    1.30
  -1 -16   0   41.75    1.22
  -1  16  -1   15.89    0.65
  -1 -16  -1   17.37    0.78
   1  16   1   16.37    0.78
  -1 -16  -1   15.66    0.71
  -1  16  -2    4.94    0.42
  -1 -16  -2    6.12    0.54
   1  16   2    6.02    0.53
  -1 -16  -2    5.61    0.46
  -1  16  -3    5.33    0.45
  -1 -16  -3    5.72    0.53
   1  16   3    5.79    0.53
  -1 -16  -3    5.86    0.47
  -1 -16  -4   37.25    1.19
   1  16   4   35.96    1.19
  -1 -16  -5    1.50    0.36
   1  16   5    1.16    0.39
  -1 -16  -5    0.82    0.36
  -1 -16  -5    1.29    0.37
  -1  16  -5    1.05    0.33
   1  16   6    9.17    0.56
  -1 -16  -6    8.33    0.50
  -1  16  -6    9.04    0.50
  -1 -16  -6    8.91    0.51
  -1 -16  -6    8.68    0.53
  -1  16  -7    3.34    0.33
  -1 -16  -7    3.27    0.34
   1  16   7    3.35    0.39
  -1 -16  -7    3.13    0.34
  -1  16  -7    3.47    0.32
  -1  16  -8   59.51    1.35
  -1 -16  -8   59.09    1.35
   1  16   8   59.71    1.42
  -1 -16  -9    7.57    0.32
  -1  17   8   18.91    0.56
   1 -17  -8   18.48    0.54
   1 -17  -8   19.16    0.59
   1  17  -8   17.75    0.50
  -1  17   7   80.31    1.72
  -1 -17   7   75.31    1.72
   1 -17  -7   78.25    1.77
   1  17  -7   78.27    1.67
  -1  17   7   76.94    1.75
   1 -17  -7   78.80    1.69
   1  17  -6    2.49    0.32
  -1  17   6    2.36    0.34
   1 -17  -6    2.31    0.30
   1 -17  -6    2.21    0.35
  -1 -17   6    2.46    0.35
  -1  17   5    0.82    0.29
   1  17  -5    0.54    0.28
  -1  17   5    0.78    0.30
   1 -17  -5    0.70    0.28
   1 -17  -5    1.14    0.34
   1  17  -5    0.50    0.26
  -1  17   4   57.07    1.41
  -1 -17   4   55.98    1.36
   1 -17  -4   55.53    1.38
   1 -17  -4   55.37    1.44
  -1 -17   4   54.79    1.43
   1 -17  -4   55.79    1.48
   1  17  -4   52.62    1.34
  -1  17   4   55.42    1.46
  -1  17   3   18.63    0.70
  -1 -17   3   19.39    0.71
   1 -17  -3   19.06    0.70
  -1 -17   3   19.18    0.77
   1 -17  -3   17.91    0.78
   1 -17  -3   18.75    0.74
  -1  17   3   19.46    0.75
   1  17  -3   18.96    0.70
   1  17  -3   19.81    0.77
  -1  17   2    4.11    0.40
   1 -17  -2    3.76    0.38
   1  17  -2    3.99    0.43
  -1  17   2    3.25    0.35
  -1 -17   2    3.61    0.43
   1 -17  -2    3.58    0.39
  -1 -17   1   35.93    1.14
   1  17  -1   35.87    1.14
   1  17   0    0.13    0.34
  -1 -17   0    0.33    0.36
   1  17   1    1.62    0.38
  -1 -17  -1    1.08    0.37
  -1 -17  -2   14.69    0.70
   1  17   2   13.78    0.71
  -1 -17  -3   16.49    0.70
  -1  17  -3   16.63    0.67
  -1 -17  -3   17.45    0.76
   1  17   3   17.20    0.77
  -1 -17  -4   44.61    1.20
  -1  17  -4   43.74    1.18
  -1 -17  -4   42.81    1.25
  -1 -17  -4   41.91    1.23
   1  17   4   42.78    1.29
  -1 -17  -5    7.24    0.45
  -1  17  -5    7.06    0.44
  -1 -17  -5    6.59    0.49
  -1 -17  -5    6.85    0.46
   1  17   5    6.53    0.50
   1  17   6    6.68    0.45
  -1 -17  -6    6.15    0.40
  -1  17  -6    6.72    0.39
  -1 -17  -6    6.01    0.40
  -1 -17  -6    6.57    0.45
  -1 -17  -7    0.05    0.21
  -1 -17  -7    0.03    0.22
   1  17   7    0.17    0.24
  -1 -17  -8    4.68    0.27
   1 -18  -7    5.23    0.27
  -1  18   7    5.38    0.30
   1  18  -7    4.93    0.27
   1 -18  -6   25.97    0.72
   1  18  -6   25.57    0.74
   1 -18  -6   27.65    0.81
  -1 -18   6   27.40    0.79
   1 -18  -5   35.45    0.93
   1  18  -5   35.15    0.95
  -1  18   5   35.27    0.94
   1 -18  -5   37.77    1.03
  -1 -18   5   37.67    1.02
  -1  18   5   34.13    0.99
  -1 -18   4   10.15    0.44
   1 -18  -4   10.62    0.47
  -1  18   4   10.05    0.47
   1  18  -4   10.24    0.50
   1 -18  -4   10.14    0.54
   1  18  -4   10.37    0.44
  -1  18   4   11.01    0.52
  -1 -18   3   17.96    0.65
   1 -18  -3   17.75    0.62
  -1  18   3   17.28    0.61
   1 -18  -3   16.90    0.65
  -1 -18   3   19.13    0.70
   1 -18  -3   20.21    0.75
   1  18  -3   18.55    0.64
  -1  18   3   17.91    0.68
   1 -18  -2    7.54    0.50
  -1 -18   2    7.43    0.49
  -1 -18   2    8.42    0.47
   1  18  -2    6.84    0.47
   1  18  -2    7.08    0.43
  -1  18   2    7.06    0.41
  -1 -18   1    5.91    0.46
  -1 -18   1    5.31    0.41
   1  18  -1    5.33    0.41
   1  18  -1    5.02    0.43
  -1 -18   0   12.42    0.57
  -1  18   0   12.31    0.51
  -1 -18   0   13.65    0.64
   1  18   0   13.19    0.59
   1  18   0   12.20    0.63
  -1 -18  -1   26.19    0.85
  -1  18  -1   24.04    0.78
  -1 -18  -1   26.47    0.91
   1  18   1   26.55    0.93
   1  18   1   26.85    0.86
  -1 -18  -2    0.26    0.29
   1  18   2    0.82    0.34
  -1  18  -2    0.48    0.28
   1  18   2    0.18    0.30
  -1 -18  -2    0.11    0.32
  -1 -18  -3    0.76    0.29
   1  18   3    0.97    0.35
  -1  18  -3    0.85    0.30
  -1 -18  -3    0.95    0.34
  -1 -18  -4    0.72    0.28
   1  18   4    0.82    0.32
  -1  18  -4    1.08    0.29
  -1 -18  -4    0.57    0.31
  -1 -18  -4    1.14    0.33
   1  18   5    6.27    0.42
  -1  18  -5    5.77    0.39
  -1 -18  -5    6.55    0.39
  -1 -18  -5    6.96    0.41
  -1 -18  -5    6.50    0.42
   1  18   6   21.86    0.60
  -1  18  -6   24.14    0.67
  -1 -18  -6   22.53    0.69
  -1 -18  -6   23.78    0.68
   1  18   6   23.25    0.73
  -1 -18  -7    2.21    0.22
   1  19  -6    0.28    0.18
  -1  19   5    0.27    0.18
   1  19  -5    0.54    0.22
   1 -19  -5    0.12    0.23
  -1  19   5    0.29    0.18
   1 -19  -5    0.20    0.17
   1  19  -4   12.18    0.49
  -1  19   4   12.75    0.45
  -1  19   4   12.93    0.46
   1 -19  -4   12.63    0.44
   1  19  -3   24.75    0.75
   1 -19  -3   24.55    0.78
   1  19  -3   23.92    0.68
  -1 -19   3   24.48    0.68
   1  19  -2    3.60    0.34
   1 -19  -2    3.91    0.37
  -1 -19   2    3.88    0.36
   1  19  -2    4.02    0.31
   1  19  -2    3.53    0.34
  -1 -19   2    3.78    0.32
   1  19  -1    0.80    0.26
   1  19  -1    0.82    0.26
   1 -19  -1    0.47    0.28
  -1 -19   1    0.78    0.28
  -1 -19   1    0.78    0.27
   1  19  -1    0.78    0.29
   1  19   0    1.92    0.27
  -1 -19   0    1.40    0.31
   1  19   0    1.80    0.29
  -1 -19   0    1.96    0.30
   1  19   0    1.95    0.30
  -1  19  -1   22.36    0.68
  -1 -19  -1   24.44    0.80
   1  19   1   21.17    0.73
   1  19   1   23.18    0.80
  -1 -19  -1   22.88    0.73
  -1  19  -2   26.82    0.79
  -1 -19  -2   28.53    0.87
   1  19   2   29.30    0.85
   1  19   2   28.45    0.90
  -1 -19  -2   26.61    0.80
  -1  19  -3    8.58    0.41
  -1 -19  -3    8.24    0.46
  -1 -19  -3    9.12    0.48
   1  19   3    8.92    0.48
   1  19   3    8.22    0.44
  -1 -19  -3    8.97    0.43
   1  19   4    0.49    0.24
  -1  19  -4    0.25    0.22
  -1 -19  -4    0.39    0.25
  -1 -19  -4    0.79    0.26
   1  19   4    0.63    0.27
  -1 -19  -4    0.37    0.22
  -1 -19  -5    2.59    0.25
  -1 -19  -5    2.83    0.27
   1  19   5    2.76    0.26
  -1  19  -5    2.99    0.26
  -1 -19  -6    3.38    0.22
   1  19   6    3.38    0.24
   1  20  -4   22.18    0.60
   1 -20  -3   45.35    1.06
   1  20  -3   41.52    1.00
   1 -20  -2    9.10    0.42
   1  20  -2    9.64    0.39
  -1 -20   1    0.57    0.21
   1 -20  -1    0.73    0.22
   1  20  -1    0.61    0.20
   1  20  -1    0.96    0.20
  -1 -20   0   16.76    0.52
   1  20   0   15.81    0.53
  -1 -20  -1    0.45    0.19
   1  20   1   -0.02    0.21
  -1 -20  -2    6.54    0.33
  -1 -20  -2    6.51    0.38
   1  20   2    6.26    0.34
  -1  20  -2    7.01    0.31
  -1 -20  -3    4.64    0.28
  -1 -20  -3    4.96    0.33
   1  20   3    5.27    0.30
  -1  20  -3    5.03    0.28
   1  20   4   12.39    0.42
  -1 -20  -4   12.24    0.40
  -2   0  13    0.11    0.28
   2   0 -13    0.42    0.23
   2   0 -13    0.11    0.29
   2   0 -13   -0.07    0.25
   2   0 -12    3.52    0.39
  -2   0  12    4.26    0.46
  -2   0  11   -0.38    0.38
   2   0 -11    0.02    0.30
   2   0 -10    7.61    0.53
  -2   0  10    6.76    0.56
   2   0  -9   -0.17    0.32
  -2   0   9   -0.30    0.35
   2   0  -9    0.10    0.34
  -2   0   8  102.88    2.36
   2   0  -8  101.47    2.30
   2   0  -7    0.19    0.27
  -2   0   7    0.09    0.30
   2   0  -7    0.12    0.29
  -2   0   6   56.05    1.37
   2   0  -6   58.62    1.41
  -2   0   5    0.07    0.25
   2   0  -5    0.03    0.25
   2   0  -5    0.24    0.27
   2   0  -4  452.23    8.39
   2   0  -4  456.83    8.43
  -2   0   3    0.04    0.08
   2   0  -3   -0.05    0.23
  -2   0   3    0.06    0.21
   2   0  -3   -0.16    0.19
  -2   0   2 9552.52  173.58
   2   0  -2 9584.07  173.63
  -2   0   2 9359.83  173.63
   2   0  -2 9569.80  173.65
  -2   0   2 9999.00  173.59
  -2   0   1    0.14    0.14
  -2   0   1   -0.03    0.16
  -2   0   1    0.13    0.14
  -2   0   1    0.08    0.17
   2   0  -1    0.14    0.15
  -2   0   1    0.14    0.13
   2   0  -1    0.08    0.13
   2   0   0 2034.91   37.32
   2   0   0 2071.76   37.31
  -2   0   0 2059.89   37.31
  -2   0   0 2080.38   37.36
  -2   0   0 2077.18   37.37
  -2   0   0 2083.22   37.36
  -2   0   0 2094.86   37.40
  -2   0   0 2075.50   37.38
  -2   0   0 2085.06   37.36
  -2   0   0 2085.71   37.40
   2   0   0 2055.36   37.33
  -2   0   0 2070.51   37.32
  -2   0   0 2088.32   37.37
  -2   0  -1   -0.02    0.19
  -2   0  -1    0.05    0.20
  -2   0  -1    0.03    0.20
  -2   0  -1   -0.12    0.20
  -2   0  -1    0.03    0.17
  -2   0  -1    0.04    0.22
  -2   0  -1   -0.07    0.22
  -2   0  -1   -0.01    0.20
  -2   0  -1    0.92    0.20
  -2   0  -1    0.02    0.21
  -2   0  -1    0.11    0.22
  -2   0  -1    0.37    0.22
  -2   0  -1    0.10    0.09
   2   0   1    0.07    0.08
  -2   0  -1    0.04    0.08
  -2   0  -2 1336.16   24.40
  -2   0  -2 1349.25   24.49
  -2   0  -2 1341.35   24.51
  -2   0  -2 1361.18   24.50
  -2   0  -2 1331.73   24.49
  -2   0  -2 1371.90   24.53
  -2   0  -2 1385.51   24.52
  -2   0  -2 1363.07   24.51
  -2   0  -2 1352.47   24.49
  -2   0  -2 1351.35   24.41
  -2   0  -2 1392.56   24.52
   2   0   3    0.09    0.15
  -2   0  -3    0.08    0.11
  -2   0  -3   -0.05    0.24
  -2   0  -3    0.13    0.19
  -2   0  -3   -0.02    0.24
  -2   0  -3   -0.14    0.19
  -2   0  -3    0.34    0.21
  -2   0  -3   -0.10    0.22
  -2   0  -3    0.07    0.23
  -2   0  -3    0.09    0.21
  -2   0  -3    0.05    0.20
  -2   0  -3    0.07    0.21
  -2   0  -3    0.01    0.07
  -2   0  -3    0.31    0.28
  -2   0  -4  412.62    7.61
  -2   0  -4  421.53    7.67
  -2   0  -4  434.62    7.72
  -2   0  -4  416.72    7.66
  -2   0  -4  425.80    7.71
  -2   0  -4  418.86    7.68
  -2   0  -4  400.30    7.71
   2   0   4  431.03    7.67
  -2   0  -4  403.45    7.57
  -2   0  -4  415.86    7.72
  -2   0  -5   -0.04    0.27
  -2   0  -5    0.20    0.21
  -2   0  -5    0.15    0.17
  -2   0  -5    0.17    0.23
  -2   0  -5    0.05    0.15
  -2   0  -5   -0.19    0.33
  -2   0  -6  181.74    3.61
   2   0   6  193.90    3.65
  -2   0  -6  182.13    3.62
  -2   0  -6  183.52    3.56
  -2   0  -6  178.59    3.63
  -2   0  -6  194.00    3.76
  -2   0  -6  186.54    3.64
  -2   0  -7   -0.03    0.24
  -2   0  -7    0.31    0.27
  -2   0  -7    0.17    0.37
  -2   0  -7   -0.01    0.24
  -2   0  -8    0.41    0.29
  -2   0  -8    0.14    0.40
  -2   0  -8    0.43    0.26
  -2   0  -9    0.23    0.26
  -2   0  -9    0.03    0.38
  -2   0  -9   -0.09    0.29
  -2   0 -10  314.34    6.09
  -2   0 -11    0.53    0.36
  -2   0 -11   -0.26    0.26
  -2   0 -12    3.38    0.30
  -2   0 -12    4.02    0.40
  -2   0 -13   -0.08    0.15
  -2   0 -13    0.06    0.23
   2   1 -14    4.01    0.23
  -2  -1  13   17.16    0.66
  -2   1  13   16.91    0.66
   2  -1 -13   16.08    0.54
   2   1 -13   17.44    0.58
   2  -1 -13   17.68    0.68
   2  -1 -13   17.03    0.60
   2   1 -13   15.78    0.59
   2   1 -13   16.43    0.66
  -2  -1  13   17.50    0.67
  -2  -1  12    8.64    0.59
  -2   1  12    8.28    0.59
  -2  -1  12    8.82    0.59
   2   1 -12    8.52    0.57
   2   1 -12    8.42    0.51
   2  -1 -12    9.36    0.53
  -2  -1  11    1.15    0.41
   2   1 -11    1.15    0.35
   2  -1 -11    1.00    0.33
  -2   1  11    1.05    0.42
   2   1 -10  120.24    2.66
   2  -1 -10  120.09    2.66
  -2  -1  10  118.25    2.75
  -2   1  10  120.35    2.77
  -2   1   9  112.79    2.62
  -2  -1   9  115.19    2.62
   2   1  -9  113.38    2.54
   2  -1  -9  115.16    2.53
   2  -1  -9  117.85    2.66
  -2   1   8    0.31    0.34
  -2  -1   8    0.41    0.36
   2   1  -8    0.06    0.29
   2  -1  -8    0.20    0.30
   2  -1  -8   -0.02    0.33
  -2  -1   7   68.61    1.62
  -2   1   7   68.47    1.63
   2   1  -7   63.73    1.57
   2  -1  -7   65.24    1.56
   2  -1  -7   70.39    1.66
   2   1  -7   70.66    1.67
  -2  -1   6  509.53    9.55
  -2   1   6  513.63    9.55
   2   1  -6  507.50    9.59
   2  -1  -6  512.24    9.58
   2  -1  -5    0.62    0.26
   2   1  -5    1.01    0.28
  -2  -1   5    0.49    0.29
  -2   1   5    0.85    0.28
   2  -1  -5    0.25    0.27
   2   1  -5    0.27    0.28
   2  -1  -4  251.83    4.63
   2   1  -4  248.29    4.63
   2   1  -4  253.43    4.68
   2  -1  -4  243.37    4.67
  -2   1   4  240.66    4.48
  -2  -1   3  814.55   14.86
  -2   1   3  823.88   14.97
   2  -1  -3  829.98   14.97
   2   1  -3  818.99   14.98
  -2  -1   3  837.14   14.98
   2   1  -3  832.78   15.01
   2  -1  -3  833.75   15.00
  -2   1   3  816.19   14.89
  -2  -1   2    7.99    0.31
  -2  -1   2    8.48    0.22
  -2  -1   2    8.91    0.25
  -2   1   2    7.31    0.27
  -2   1   2    8.30    0.25
  -2   1   2    7.82    0.29
   2  -1  -2    7.69    0.32
   2   1  -2    7.72    0.34
   2   1  -2    8.71    0.31
   2  -1  -2    8.58    0.29
  -2  -1   1 6797.90  119.02
  -2   1   1 6682.88  119.02
  -2  -1   1 6460.22  119.00
  -2   1   1 6624.43  119.03
  -2   1   1 6831.30  119.02
  -2   1   1 6431.53  119.03
  -2   1   1 6471.31  118.99
  -2   1   1 6706.98  119.02
  -2   1   1 6519.14  119.06
   2  -1  -1 6601.49  119.02
   2   1  -1 6647.65  119.02
   2  -1  -1 6597.16  119.00
   2   1  -1 6596.37  119.04
   2   1   0 3906.79   70.47
   2  -1   0 3704.24   70.43
   2   1   0 3925.85   70.49
  -2  -1   0 3914.57   70.47
  -2   1   0 3959.61   70.51
  -2  -1   0 3986.93   70.50
  -2   1   0 3944.11   70.50
  -2   1   0 3941.31   70.51
  -2  -1   0 3959.28   70.49
  -2   1   0 3918.81   70.52
  -2  -1   0 3948.25   70.49
  -2   1   0 3966.57   70.51
  -2  -1   0 3939.38   70.51
  -2   1   0 3956.44   70.52
  -2   1   0 3925.31   70.55
  -2   1   0 3935.30   70.51
  -2   1   0 3927.59   70.54
   2  -1   0 3913.43   70.45
  -2  -1   0 3958.11   70.54
  -2   1   0 3934.50   70.54
   2  -1   0 3908.53   70.45
   2   1   0 3924.79   70.49
  -2   1   0 3897.76   70.44
  -2  -1   0 3933.92   70.48
  -2   1   0 3967.77   70.52
  -2  -1   0 3963.48   70.50
   2   1   1  129.49    2.44
  -2  -1  -1  126.10    2.42
  -2   1  -1  132.50    2.49
  -2  -1  -1  132.24    2.48
  -2  -1  -1  137.69    2.49
  -2  -1  -1  135.57    2.49
  -2  -1  -1  127.45    2.47
  -2   1  -1  129.43    2.47
  -2   1  -1  131.19    2.49
  -2   1  -1  129.29    2.51
  -2  -1  -1  131.44    2.50
  -2   1  -1  132.39    2.50
  -2  -1  -1  129.91    2.50
  -2  -1  -1  131.84    2.51
  -2   1  -1  131.94    2.52
  -2   1  -1  130.21    2.51
  -2   1  -1  127.42    2.49
  -2   1  -1  130.82    2.51
  -2  -1  -1  130.30    2.46
  -2  -1  -1  136.17    2.50
  -2  -1  -1  134.80    2.50
   2   1   1  128.82    2.44
  -2  -1  -1  129.62    2.44
  -2  -1  -2  482.00    8.71
  -2  -1  -2  464.94    8.79
  -2   1  -2  478.15    8.79
  -2   1  -2  487.45    8.79
  -2  -1  -2  482.22    8.77
  -2  -1  -2  482.25    8.76
  -2   1  -2  494.09    8.78
  -2   1  -2  494.58    8.78
  -2  -1  -2  475.60    8.77
   2  -1   2  468.84    8.67
  -2   1  -2  488.26    8.82
  -2   1  -2  466.77    8.81
  -2  -1  -2  467.73    8.80
  -2  -1  -2  488.02    8.78
  -2  -1  -2  483.27    8.78
  -2   1  -2  491.10    8.81
  -2  -1  -2  474.37    8.76
  -2  -1  -2  485.02    8.79
  -2   1  -2  489.36    8.79
  -2  -1  -2  476.32    8.73
  -2   1  -2  482.00    8.82
  -2   1  -3    3.28    0.14
  -2  -1  -3    3.68    0.19
  -2   1  -3    3.07    0.27
  -2   1  -3    3.48    0.28
  -2  -1  -3    3.31    0.23
  -2   1  -3    3.75    0.26
  -2  -1  -3    3.14    0.24
  -2  -1  -3    4.71    0.26
  -2  -1  -3    2.81    0.24
  -2   1  -3    3.64    0.26
  -2   1  -3    2.86    0.27
  -2  -1  -3    3.00    0.28
   2  -1   3    3.26    0.19
  -2   1  -3    5.40    0.30
  -2   1  -3    3.14    0.27
  -2   1  -3    3.72    0.27
  -2  -1  -3    3.22    0.24
  -2  -1  -3    3.11    0.24
  -2  -1  -3    4.56    0.21
  -2  -1  -3    3.39    0.15
  -2   1  -3    2.18    0.33
  -2   1  -3    3.69    0.29
  -2  -1  -3    3.54    0.26
  -2  -1  -3    3.34    0.32
  -2  -1  -4   40.07    0.89
  -2   1  -4   40.41    0.85
  -2   1  -4   41.37    0.98
  -2   1  -4   41.28    0.93
  -2  -1  -4   42.51    0.95
  -2  -1  -4   44.35    0.92
  -2   1  -4   41.56    0.96
  -2  -1  -4   42.06    0.94
  -2   1  -4   42.45    0.95
  -2  -1  -4   41.97    0.93
  -2   1  -4   40.30    0.98
  -2  -1  -4   42.50    0.98
  -2   1  -4   39.88    0.98
   2  -1   4   42.16    0.91
   2   1   4   42.37    0.95
  -2  -1  -4   39.75    0.85
  -2   1  -4   44.14    1.01
  -2  -1  -4   40.84    0.91
  -2  -1  -4   42.94    0.96
  -2  -1  -5   70.93    1.49
  -2   1  -5   70.24    1.55
  -2   1  -5   71.33    1.51
   2  -1   5   75.18    1.52
  -2   1  -5   68.60    1.48
  -2  -1  -5   73.15    1.52
  -2  -1  -5   70.20    1.46
  -2  -1  -5   72.32    1.48
  -2  -1  -5   72.42    1.63
  -2  -1  -5   73.13    1.53
  -2  -1  -6   64.52    1.45
  -2   1  -6   64.17    1.46
   2   1   6   69.42    1.52
  -2  -1  -6   64.31    1.45
  -2   1  -6   67.25    1.48
  -2   1  -6   67.48    1.49
  -2   1  -6   64.67    1.58
  -2  -1  -6   68.98    1.60
  -2  -1  -6   64.25    1.45
  -2   1  -6   67.19    1.52
  -2   1  -7    1.66    0.30
  -2  -1  -7    1.28    0.32
  -2   1  -7    1.84    0.28
  -2  -1  -7    1.17    0.26
  -2   1  -7    1.75    0.30
   2   1   7    2.28    0.31
  -2  -1  -7    1.55    0.40
  -2   1  -7    1.57    0.39
  -2   1  -8    2.07    0.34
  -2  -1  -8    1.62    0.34
  -2   1  -8    1.48    0.31
  -2  -1  -8    1.68    0.45
  -2   1  -8    2.11    0.42
  -2  -1  -8    1.97    0.29
  -2   1  -8    1.37    0.30
  -2  -1  -9    2.82    0.35
  -2   1  -9    3.03    0.33
  -2  -1  -9    2.57    0.47
  -2   1  -9    2.64    0.47
  -2   1  -9    2.31    0.35
  -2  -1  -9    2.85    0.34
  -2  -1 -10   60.80    1.46
  -2   1 -10   59.26    1.48
  -2  -1 -10   57.60    1.45
  -2   1 -11   56.32    1.53
  -2  -1 -11   55.68    1.53
  -2   1 -11   52.99    1.37
  -2  -1 -11   55.87    1.35
  -2   1 -12    4.54    0.40
  -2  -1 -12    4.37    0.43
  -2  -1 -12    4.07    0.30
  -2   1 -12    4.14    0.33
  -2  -1 -13   -0.08    0.24
  -2   1 -13   -0.08    0.16
   2   2 -14    0.15    0.15
  -2  -2  13   36.35    1.01
   2   2 -13   36.87    0.93
   2   2 -13   36.34    0.95
   2  -2 -13   38.52    0.98
   2   2 -13   36.22    1.01
  -2  -2  13   35.75    1.02
  -2   2  12   78.88    1.95
  -2  -2  12   79.93    1.95
  -2  -2  12   80.21    1.97
   2   2 -12   77.53    1.94
   2   2 -12   80.76    1.84
   2  -2 -12   80.13    1.87
   2   2 -11  157.90    3.43
   2  -2 -11  166.05    3.45
  -2  -2  11  166.13    3.56
  -2   2  11  165.34    3.56
   2   2 -10   11.90    0.63
   2  -2 -10   12.77    0.62
   2  -2 -10   12.20    0.68
  -2  -2   9  135.11    3.01
  -2   2   9  136.89    3.03
   2   2  -9  136.23    2.94
   2  -2  -9  135.23    2.93
   2  -2  -9  138.43    3.03
  -2  -2   8   36.66    1.11
  -2   2   8   37.81    1.14
   2  -2  -8   38.51    1.08
   2   2  -8   35.08    1.06
   2  -2  -8   37.87    1.15
  -2  -2   7  220.02    4.34
  -2   2   7  217.19    4.35
   2  -2  -7  214.61    4.28
   2   2  -7  218.33    4.29
   2  -2  -7  215.57    4.35
  -2   2   6   71.91    1.66
  -2  -2   6   73.37    1.68
   2  -2  -6   72.95    1.62
   2   2  -6   73.88    1.63
   2  -2  -6   71.79    1.68
  -2   2   5   44.39    1.14
   2  -2  -5   49.13    1.16
   2   2  -5   47.83    1.18
  -2  -2   5   48.01    1.14
   2  -2  -5   47.97    1.12
   2   2  -5   46.74    1.12
   2   2  -4    0.94    0.27
   2  -2  -4    1.07    0.27
   2  -2  -4    1.03    0.25
   2   2  -4    0.49    0.25
   2   2  -3   10.46    0.37
   2  -2  -3    9.19    0.35
  -2   2   3    9.49    0.28
  -2   2   3    9.68    0.36
   2  -2  -3    9.79    0.39
  -2  -2   3    9.64    0.36
  -2  -2   2   34.46    0.76
  -2  -2   2   34.55    0.67
  -2   2   2   34.65    0.70
  -2  -2   2   32.03    0.64
  -2   2   2   35.09    0.72
  -2   2   2   34.65    0.75
  -2   2   2   36.28    0.71
  -2   2   2   33.37    0.77
   2  -2  -2   33.40    0.77
   2  -2  -2   33.81    0.74
   2   2  -2   34.92    0.80
   2   2  -2   30.66    0.76
   2   2  -1  370.56    6.62
   2   2  -1  365.83    6.60
   2  -2  -1  350.99    6.55
  -2  -2   1  359.08    6.59
  -2  -2   1  354.73    6.55
  -2  -2   1  362.65    6.54
  -2   2   1  358.33    6.60
  -2   2   1  363.68    6.58
  -2   2   1  344.24    6.59
  -2   2   1  367.01    6.59
  -2   2   1  362.63    6.55
  -2   2   1  361.69    6.63
  -2   2   1  363.24    6.63
   2  -2  -1  358.14    6.59
   2   2  -1  362.14    6.63
  -2  -2   1  359.76    6.62
  -2   2   0  205.00    3.88
   2   2   0  212.39    3.95
   2  -2   0  211.71    3.87
  -2  -2   0  218.03    3.94
  -2  -2   0  222.30    3.93
  -2  -2   0  209.86    3.94
  -2   2   0  222.90    3.96
  -2   2   0  211.91    3.96
  -2   2   0  208.73    3.96
  -2  -2   0  215.57    3.94
  -2   2   0  211.09    3.97
  -2  -2   0  213.31    3.95
  -2   2   0  214.07    4.00
  -2   2   0  219.82    3.98
  -2   2   0  218.91    3.97
  -2   2   0  211.76    3.99
  -2   2   0  214.19    4.00
  -2   2   0  206.91    3.88
   2  -2   0  213.10    3.90
   2   2   0  215.40    3.96
  -2  -2   0  223.39    3.93
  -2  -2   0  219.71    3.96
  -2  -2  -1  395.20    7.23
   2   2   1  392.24    7.25
  -2   2  -1  396.81    7.27
  -2   2  -1  405.66    7.27
  -2   2  -1  396.53    7.27
  -2   2  -1  394.77    7.26
  -2  -2  -1  407.16    7.24
  -2   2  -1  387.90    7.28
  -2  -2  -1  403.34    7.27
  -2   2  -1  403.34    7.29
  -2  -2  -1  413.26    7.28
  -2   2  -1  390.96    7.28
  -2  -2  -1  400.31    7.23
  -2   2  -1  396.22    7.30
   2   2   1  399.33    7.25
  -2  -2  -1  401.57    7.25
  -2   2  -1  389.40    7.31
  -2  -2  -2  292.01    5.28
  -2   2  -2  287.16    5.32
  -2   2  -2  300.94    5.33
  -2   2  -2  282.64    5.36
  -2   2  -2  295.33    5.33
  -2   2  -2  297.50    5.34
  -2  -2  -2  292.34    5.29
  -2   2  -2  284.34    5.35
  -2   2  -2  281.01    5.36
  -2  -2  -2  290.64    5.31
   2  -2   2  286.75    5.22
  -2  -2  -2  291.00    5.29
  -2  -2  -2  293.86    5.32
  -2   2  -2  278.18    5.34
  -2  -2  -2  292.52    5.32
  -2   2  -2  287.13    5.36
  -2  -2  -2  293.69    5.30
  -2   2  -2  293.88    5.38
  -2  -2  -3  185.87    3.46
  -2   2  -3  173.87    3.36
  -2   2  -3  188.99    3.51
  -2   2  -3  187.30    3.52
  -2   2  -3  191.83    3.51
  -2  -2  -3  191.22    3.48
  -2   2  -3  191.14    3.50
  -2  -2  -3  191.06    3.48
  -2   2  -3  191.62    3.55
  -2  -2  -3  183.29    3.53
   2  -2   3  185.41    3.42
  -2   2  -3  186.35    3.53
  -2   2  -3  184.87    3.54
  -2  -2  -3  186.57    3.48
  -2   2  -3  186.60    3.53
  -2  -2  -3  188.31    3.47
  -2  -2  -3  190.74    3.48
  -2  -2  -3  190.24    3.48
  -2  -2  -3  181.85    3.42
  -2  -2  -3  170.96    3.53
  -2   2  -3  188.51    3.55
  -2  -2  -4  206.40    3.96
  -2   2  -4  203.99    4.00
  -2   2  -4  214.23    4.07
  -2   2  -4  218.07    4.03
  -2  -2  -4  209.47    3.99
  -2  -2  -4  206.13    3.97
  -2  -2  -4  215.36    3.98
  -2  -2  -4  204.70    4.02
  -2  -2  -4  208.30    3.98
   2  -2   4  219.73    3.97
  -2  -2  -4  212.94    3.94
  -2  -2  -4  214.99    4.00
  -2   2  -4  207.71    4.04
  -2   2  -4  217.96    4.03
  -2   2  -5   75.11    1.57
  -2  -2  -5   76.28    1.53
  -2  -2  -5   76.87    1.58
  -2  -2  -5   75.76    1.57
  -2   2  -5   75.18    1.63
  -2   2  -5   72.61    1.61
  -2   2  -5   75.69    1.69
  -2  -2  -5   75.53    1.57
  -2   2  -5   75.40    1.66
  -2   2  -6   62.89    1.42
  -2  -2  -6   60.96    1.37
  -2   2  -6   63.06    1.42
  -2   2  -6   59.92    1.51
  -2   2  -6   64.69    1.49
  -2  -2  -6   65.86    1.54
  -2  -2  -6   62.31    1.41
  -2   2  -6   61.87    1.42
   2   2   6   64.64    1.47
  -2  -2  -7   90.59    1.96
  -2   2  -7   91.30    2.00
  -2   2  -7   91.45    1.98
  -2   2  -7   92.20    2.12
  -2   2  -7   90.20    2.04
  -2   2  -7   90.73    1.97
  -2   2  -8   11.38    0.54
  -2  -2  -8   11.09    0.50
  -2   2  -8   11.22    0.63
  -2   2  -8   11.47    0.56
  -2  -2  -8   11.59    0.67
  -2  -2  -8   11.15    0.55
  -2   2  -8   10.43    0.49
  -2   2  -9  144.09    3.11
  -2  -2  -9  153.11    3.08
  -2   2  -9  149.24    3.28
  -2   2  -9  145.26    3.15
  -2  -2  -9  154.29    3.29
  -2  -2  -9  149.02    3.13
  -2  -2 -10   42.56    1.14
  -2   2 -10   44.30    1.20
  -2  -2 -10   43.85    1.19
  -2   2 -11   12.55    0.56
  -2  -2 -11   13.20    0.70
  -2   2 -11   11.78    0.65
  -2   2 -12    4.55    0.35
  -2  -2 -12    4.35    0.42
  -2   2 -12    4.75    0.40
  -2   2 -13   17.96    0.53
  -2  -2 -13   19.74    0.62
   2   3 -14    4.71    0.24
  -2  -3  13   15.56    0.62
  -2  -3  13   15.69    0.60
   2  -3 -13   15.77    0.57
   2   3 -13   16.01    0.55
   2   3 -13   15.70    0.55
   2  -3 -12    3.78    0.39
  -2  -3  12    3.49    0.43
   2  -3 -12    2.54    0.41
   2   3 -12    3.77    0.44
   2   3 -12    3.42    0.36
  -2  -3  12    3.77    0.44
  -2   3  11   58.52    1.66
  -2  -3  11   60.89    1.64
   2   3 -11   63.22    1.69
   2  -3 -11   60.30    1.56
   2   3 -11   59.18    1.55
  -2  -3  11   62.80    1.69
   2  -3 -10  127.74    2.82
   2   3 -10  129.82    2.83
   2  -3 -10  128.46    2.93
  -2  -3   9  108.25    2.55
  -2   3   9  113.40    2.60
   2   3  -9  112.37    2.49
   2  -3  -9  108.23    2.47
   2  -3  -9  116.26    2.59
   2   3  -8    2.09    0.36
  -2   3   8    2.21    0.42
  -2  -3   8    2.23    0.40
   2  -3  -8    1.99    0.35
   2  -3  -8    2.34    0.39
  -2   3   7   93.41    2.09
  -2  -3   7   92.32    2.07
   2   3  -7   90.15    2.02
   2  -3  -7   93.06    2.02
   2  -3  -7   89.28    2.09
  -2   3   6   94.39    2.11
  -2  -3   6   96.81    2.10
   2  -3  -6   97.07    2.12
   2   3  -6   98.75    2.08
   2  -3  -6   96.77    2.06
  -2   3   5   27.47    0.70
  -2   3   5   28.29    0.82
   2  -3  -5   29.69    0.82
  -2  -3   5   28.24    0.80
   2   3  -5   29.00    0.79
   2  -3  -5   29.39    0.78
  -2   3   4  266.45    5.12
   2   3  -4  279.08    5.18
   2  -3  -4  281.17    5.17
  -2  -3   4  276.86    5.17
   2   3  -3  180.57    3.39
   2  -3  -3  175.22    3.36
  -2   3   3  172.90    3.29
  -2   3   3  182.07    3.39
  -2   3   3  176.74    3.35
  -2   3   3  179.83    3.36
   2  -3  -3  178.42    3.41
  -2  -3   3  179.18    3.38
   2   3  -2  353.73    6.66
   2   3  -2  359.35    6.69
   2  -3  -2  357.29    6.62
  -2  -3   2  361.97    6.65
  -2  -3   2  361.09    6.54
  -2   3   2  359.50    6.58
  -2   3   2  357.68    6.61
  -2   3   2  373.52    6.64
   2   3  -2  362.30    6.71
  -2   3   2  365.00    6.65
  -2   3   2  355.61    6.65
   2  -3  -2  362.79    6.66
  -2  -3   2  363.09    6.69
   2   3  -1  342.89    6.17
   2   3  -1  341.21    6.15
   2  -3  -1  334.86    6.09
  -2  -3   1  329.45    6.14
  -2  -3   1  324.44    6.08
  -2   3   1  335.27    6.15
  -2   3   1  334.64    6.13
  -2   3   1  334.82    6.13
  -2  -3   1  327.23    6.08
  -2   3   1  332.33    6.17
  -2   3   1  342.08    6.14
  -2   3   1  331.71    6.16
  -2   3   1  337.46    6.17
   2  -3  -1  335.84    6.13
   2   3  -1  339.73    6.18
  -2  -3   1  330.92    6.17
   2   3   0   11.03    0.36
  -2  -3   0    9.95    0.34
   2  -3   0   10.08    0.24
  -2   3   0   10.61    0.37
  -2   3   0   10.64    0.34
  -2   3   0   10.22    0.36
  -2   3   0   10.38    0.37
  -2   3   0   10.03    0.35
  -2   3   0   10.64    0.39
  -2   3   0   10.36    0.36
  -2   3   0   12.15    0.40
  -2   3   0   10.72    0.36
   2   3   0   10.86    0.37
  -2  -3   0   11.25    0.36
  -2  -3   0   11.42    0.30
   2   3   1  168.40    3.15
  -2  -3  -1  167.18    3.13
  -2   3  -1  169.25    3.16
  -2   3  -1  179.68    3.16
  -2   3  -1  170.34    3.15
  -2  -3  -1  165.88    3.10
  -2   3  -1  165.79    3.17
  -2   3  -1  173.25    3.14
   2  -3   1  157.09    3.04
  -2   3  -1  168.26    3.17
  -2  -3  -1  173.93    3.15
  -2  -3  -1  165.05    3.08
  -2   3  -1  172.75    3.16
  -2   3  -1  167.35    3.19
   2   3   1  170.75    3.16
  -2   3  -1  168.18    3.18
  -2  -3  -1  167.03    3.15
  -2   3  -1  163.13    3.20
   2  -3   2   11.69    0.28
  -2  -3  -2   12.11    0.36
  -2   3  -2   11.84    0.39
  -2   3  -2   10.85    0.40
  -2  -3  -2   12.08    0.34
  -2   3  -2   10.70    0.43
  -2   3  -2   11.86    0.39
  -2   3  -2   11.97    0.41
  -2   3  -2   10.77    0.41
  -2   3  -2   10.24    0.41
  -2  -3  -2   11.94    0.36
  -2  -3  -2   11.86    0.32
  -2  -3  -2   11.46    0.36
  -2   3  -2   11.14    0.43
  -2   3  -2   10.71    0.41
  -2  -3  -2   12.52    0.39
  -2   3  -2   10.88    0.44
  -2  -3  -3  276.59    5.21
  -2   3  -3  281.91    5.25
  -2   3  -3  284.61    5.24
  -2   3  -3  270.80    5.25
  -2   3  -3  280.45    5.30
  -2   3  -3  279.96    5.24
  -2   3  -3  288.76    5.25
  -2  -3  -3  285.18    5.20
  -2   3  -3  282.44    5.28
  -2  -3  -3  277.14    5.19
   2  -3   3  287.34    5.16
  -2   3  -3  282.59    5.28
  -2   3  -3  288.90    5.28
  -2  -3  -3  278.24    5.19
  -2  -3  -3  280.15    5.24
  -2   3  -3  260.86    5.29
  -2   3  -4   17.74    0.54
  -2  -3  -4   17.07    0.46
  -2  -3  -4   17.35    0.48
  -2   3  -4   17.59    0.55
  -2  -3  -4   17.79    0.49
  -2   3  -4   17.20    0.53
  -2   3  -4   16.92    0.55
  -2   3  -4   17.99    0.54
   2  -3   4   17.48    0.47
  -2  -3  -4   16.96    0.46
  -2  -3  -4   17.22    0.48
  -2  -3  -4   17.78    0.51
  -2  -3  -5   34.22    0.84
  -2  -3  -5   33.83    0.81
  -2   3  -5   33.06    0.84
  -2   3  -5   32.78    0.85
  -2   3  -5   32.83    0.88
  -2  -3  -5   33.68    0.86
  -2  -3  -5   33.46    0.86
  -2   3  -5   34.71    0.93
  -2  -3  -6   29.00    0.79
  -2   3  -6   28.40    0.81
  -2   3  -6   28.95    0.81
  -2   3  -6   27.20    0.78
  -2   3  -6   27.77    0.85
  -2   3  -6   28.54    0.90
  -2   3  -7   74.27    1.70
  -2  -3  -7   74.43    1.64
  -2   3  -7   75.29    1.64
  -2   3  -7   75.04    1.66
  -2   3  -7   76.09    1.84
  -2   3  -7   73.55    1.77
  -2  -3  -7   71.54    1.64
  -2  -3  -8    3.33    0.32
  -2   3  -8    3.81    0.39
  -2  -3  -8    3.13    0.48
  -2   3  -8    3.86    0.48
  -2   3  -8    3.61    0.42
  -2   3  -9   30.66    0.97
  -2  -3  -9   33.86    1.13
  -2   3  -9   30.57    1.00
  -2   3  -9   32.33    1.09
  -2  -3  -9   30.19    0.97
  -2  -3 -10    7.90    0.49
  -2   3 -10    7.57    0.50
  -2  -3 -11    2.46    0.31
  -2   3 -11    3.18    0.37
  -2   3 -11    3.04    0.41
  -2  -3 -11    2.39    0.46
  -2  -3 -12    2.72    0.38
  -2   3 -12    2.19    0.34
  -2   3 -12    2.76    0.30
  -2  -3 -13    6.64    0.38
  -2   3 -13    6.13    0.30
   2   4 -13    0.83    0.24
   2  -4 -13    0.86    0.25
   2   4 -13    0.78    0.22
  -2  -4  13    1.07    0.29
  -2  -4  13    0.79    0.25
   2  -4 -13    0.15    0.24
   2  -4 -12    3.83    0.39
  -2  -4  12    3.55    0.40
   2   4 -12    3.65    0.41
  -2  -4  12    4.02    0.44
   2   4 -12    2.99    0.37
   2  -4 -11   65.35    1.70
   2   4 -11   63.11    1.71
  -2  -4  11   63.47    1.71
  -2  -4  11   62.10    1.68
   2  -4 -10    1.66    0.38
  -2  -4  10    1.19    0.42
   2  -4 -10    1.42    0.40
   2   4 -10    1.40    0.45
   2   4 -10    1.69    0.37
  -2   4   9   18.85    0.84
  -2  -4   9   18.34    0.80
  -2  -4   9   18.48    0.82
   2   4  -9   20.18    0.89
   2   4  -9   18.52    0.76
   2  -4  -9   18.91    0.76
   2  -4  -9   19.29    0.83
  -2  -4   8    0.39    0.34
   2   4  -8    0.24    0.31
  -2   4   8    0.36    0.35
   2  -4  -8    0.23    0.33
   2  -4  -8    0.30    0.35
  -2  -4   7  401.30    7.66
  -2   4   7  412.04    7.68
   2   4  -7  402.58    7.61
   2  -4  -7  392.15    7.58
   2  -4  -7  391.31    7.65
  -2   4   6    4.85    0.41
   2   4  -6    5.37    0.38
   2  -4  -6    4.51    0.37
  -2  -4   6    5.15    0.40
   2  -4  -6    5.43    0.41
  -2   4   5  936.95   16.93
   2  -4  -5  909.06   16.93
  -2  -4   5  919.65   16.92
  -2   4   4    0.05    0.16
  -2   4   4    0.04    0.16
  -2   4   4    0.02    0.26
   2   4  -4    0.09    0.24
   2  -4  -4    0.13    0.22
  -2  -4   4    0.26    0.25
   2   4  -3  145.77    2.75
   2  -4  -3  135.27    2.71
  -2  -4   3  144.76    2.74
  -2   4   3  134.75    2.59
  -2   4   3  141.49    2.64
  -2   4   3  141.88    2.75
  -2   4   3  141.91    2.69
   2   4  -3  145.59    2.81
  -2   4   3  140.19    2.69
   2  -4  -3  146.24    2.77
  -2  -4   3  144.78    2.79
   2   4  -2  226.35    4.08
   2   4  -2  220.99    4.03
   2  -4  -2  224.81    3.99
  -2  -4   2  219.19    4.02
  -2  -4   2  201.65    3.87
  -2   4   2  223.50    3.97
  -2   4   2  219.07    4.01
  -2   4   2  220.85    4.01
   2   4  -2  222.80    4.08
   2  -4  -2  207.18    4.04
   2  -4  -2  224.79    4.02
  -2  -4   2  221.98    4.06
   2   4  -1  385.54    7.16
  -2  -4   1  391.19    7.13
   2  -4  -1  396.60    7.08
  -2   4   1  395.77    7.09
  -2  -4   1  386.02    7.04
  -2   4   1  389.96    7.11
  -2   4   1  378.97    7.10
  -2   4   1  366.79    7.14
  -2   4   1  387.87    7.14
  -2   4   1  390.08    7.12
   2  -4  -1  384.07    7.10
   2   4  -1  384.57    7.17
  -2  -4   1  389.63    7.16
   2   4   0    5.13    0.29
   2  -4   0    5.26    0.18
  -2  -4   0    4.94    0.26
  -2   4   0    5.43    0.27
  -2   4   0    4.97    0.29
  -2   4   0    5.07    0.29
  -2   4   0    5.36    0.27
  -2   4   0    4.92    0.29
  -2   4   0    4.66    0.29
  -2   4   0    5.64    0.31
  -2   4   0    5.24    0.28
  -2   4   0    5.13    0.31
   2   4   0    5.06    0.30
   2  -4   0    5.36    0.20
  -2  -4   0    5.13    0.19
  -2  -4   0    5.32    0.28
  -2   4  -1  427.79    7.98
   2   4   1  453.48    8.14
  -2  -4  -1  460.16    8.10
  -2   4  -1  470.84    8.12
  -2   4  -1  449.87    8.11
  -2   4  -1  453.34    8.12
  -2   4  -1  458.60    8.13
  -2   4  -1  447.80    8.16
  -2  -4  -1  450.47    8.04
  -2   4  -1  450.46    8.09
  -2   4  -1  451.26    8.14
  -2  -4  -1  436.74    8.01
  -2   4  -1  454.06    8.12
  -2   4  -1  445.66    8.16
   2  -4   1  426.75    7.98
   2   4   1  451.23    8.13
  -2   4  -1  470.36    8.16
  -2  -4  -1  446.90    8.12
  -2  -4  -1  428.95    8.07
  -2  -4  -2  223.38    4.11
  -2   4  -2  216.19    4.10
  -2   4  -2  224.85    4.12
  -2   4  -2  212.68    4.12
  -2   4  -2  218.47    4.17
  -2   4  -2  221.69    4.11
  -2  -4  -2  218.64    4.03
  -2   4  -2  214.86    4.14
  -2   4  -2  220.38    4.15
  -2   4  -2  224.29    4.13
  -2  -4  -2  212.45    4.01
  -2  -4  -2  217.49    4.06
  -2  -4  -2  218.53    4.06
  -2  -4  -2  220.20    4.12
  -2   4  -2  218.86    4.16
  -2  -4  -3   15.93    0.48
  -2   4  -3   16.64    0.49
  -2   4  -3   14.84    0.50
  -2   4  -3   16.23    0.51
  -2   4  -3   15.38    0.51
  -2  -4  -3   16.19    0.42
  -2   4  -3   16.37    0.49
  -2   4  -3   16.05    0.56
  -2   4  -3   15.35    0.51
  -2  -4  -3   15.37    0.41
  -2   4  -3   16.09    0.52
  -2  -4  -3   15.07    0.51
   2  -4   3   15.73    0.42
  -2   4  -4    2.09    0.27
  -2   4  -4    1.70    0.28
  -2   4  -4    2.24    0.27
  -2  -4  -4    2.01    0.21
  -2   4  -4    1.85    0.27
  -2   4  -4    1.85    0.30
  -2   4  -4    1.63    0.30
  -2   4  -4    1.93    0.26
  -2  -4  -4    1.92    0.20
  -2   4  -4    1.54    0.31
  -2  -4  -4    1.79    0.25
  -2  -4  -5  151.50    2.97
  -2   4  -5  150.04    2.96
  -2   4  -5  145.32    2.98
  -2  -4  -5  152.08    2.91
  -2   4  -5  152.06    3.07
  -2  -4  -5  148.59    2.93
  -2  -4  -5  153.07    3.01
  -2  -4  -5  148.63    2.99
  -2   4  -5  150.86    3.03
  -2   4  -6    0.42    0.23
  -2   4  -6    0.20    0.25
  -2   4  -6    0.20    0.27
  -2  -4  -6    0.15    0.20
  -2  -4  -6    0.31    0.20
  -2  -4  -6    0.15    0.24
  -2   4  -6    0.22    0.33
  -2   4  -7    0.58    0.25
  -2   4  -7    0.63    0.33
  -2  -4  -7    1.05    0.25
  -2   4  -7    0.66    0.36
  -2   4  -7    0.81    0.29
  -2   4  -8    1.84    0.36
  -2   4  -8    2.13    0.36
  -2  -4  -8    2.13    0.29
  -2   4  -8    1.79    0.43
  -2  -4  -8    1.67    0.45
  -2  -4  -9   36.27    1.07
  -2  -4  -9   35.53    1.18
  -2   4  -9   33.59    1.10
  -2   4  -9   35.00    1.15
  -2   4  -9   35.00    1.06
  -2  -4 -10    6.72    0.47
  -2   4 -10    6.21    0.46
  -2   4 -10    6.35    0.49
  -2   4 -11    1.20    0.31
  -2   4 -11    0.70    0.35
  -2  -4 -11    0.71    0.37
  -2  -4 -11    1.02    0.29
  -2   4 -12   23.72    0.73
  -2   4 -12   22.63    0.72
  -2   4 -13    1.94    0.22
  -2  -4 -13    2.65    0.29
  -2  -5  13    0.03    0.20
   2  -5 -13   -0.07    0.23
   2   5 -13    0.15    0.21
  -2  -5  13    0.12    0.26
   2   5 -13    0.02    0.18
   2  -5 -13    0.45    0.23
   2  -5 -12    7.28    0.47
   2   5 -12    6.46    0.44
  -2  -5  12    8.64    0.51
   2   5 -12    8.67    0.52
   2   5 -12    7.83    0.43
  -2  -5  12    7.60    0.50
   2   5 -11  113.52    2.62
   2  -5 -11  115.25    2.61
  -2  -5  11  114.88    2.61
  -2  -5  11  110.47    2.60
   2   5 -10  174.83    3.60
   2  -5 -10  173.07    3.62
  -2  -5  10  165.93    3.66
   2  -5  -9  211.15    4.38
  -2   5   9  218.41    4.49
  -2  -5   9  212.55    4.44
  -2  -5   9  211.97    4.48
   2   5  -9  216.65    4.53
   2  -5  -9  210.99    4.46
   2   5  -9  220.72    4.39
   2  -5  -8   66.48    1.69
  -2   5   8   71.61    1.78
  -2  -5   8   67.75    1.74
  -2  -5   8   70.54    1.79
   2   5  -8   67.39    1.81
   2  -5  -8   68.91    1.75
   2   5  -8   68.22    1.68
  -2   5   7  124.15    2.71
  -2  -5   7  120.29    2.68
  -2  -5   7  125.83    2.74
   2   5  -7  128.98    2.78
   2  -5  -7  120.02    2.70
   2   5  -7  123.59    2.64
   2  -5  -7  123.01    2.62
  -2   5   6   64.37    1.55
  -2  -5   6   65.89    1.59
   2   5  -6   65.53    1.61
   2  -5  -6   60.70    1.53
   2   5  -6   63.32    1.49
   2  -5  -6   61.77    1.48
  -2  -5   6   63.45    1.53
   2   5  -5  106.18    2.30
   2  -5  -5  104.94    2.25
  -2  -5   5  110.18    2.29
  -2   5   5  102.77    2.26
   2   5  -4    2.97    0.31
  -2  -5   4    3.20    0.29
  -2   5   4    3.41    0.32
  -2  -5   4    3.26    0.33
   2   5  -4    2.89    0.35
   2  -5  -4    3.15    0.32
   2  -5  -4    3.18    0.29
   2   5  -4    3.01    0.31
  -2   5   3   64.09    1.34
   2  -5  -3   67.54    1.39
  -2  -5   3   65.20    1.42
   2   5  -3   66.54    1.42
   2   5  -3   66.20    1.46
   2   5  -2    4.74    0.31
  -2  -5   2    4.20    0.30
   2  -5  -2    4.80    0.27
  -2   5   2    4.64    0.22
  -2   5   2    4.76    0.25
  -2   5   2    4.39    0.27
  -2   5   2    4.52    0.25
   2   5  -2    4.77    0.35
   2  -5  -2    4.42    0.27
  -2  -5   2    4.55    0.32
   2  -5  -1   19.02    0.50
  -2  -5   1   20.48    0.55
  -2   5   1   20.45    0.51
  -2   5   1   20.18    0.54
  -2   5   1   20.84    0.57
  -2   5   1   19.80    0.56
  -2   5   1   19.22    0.53
   2   5  -1   19.76    0.60
   2  -5  -1   19.84    0.52
  -2  -5   1   20.58    0.58
   2  -5   0    6.09    0.21
  -2  -5   0    5.27    0.29
   2   5   0    5.35    0.31
  -2   5   0    5.50    0.29
  -2   5   0    5.51    0.27
  -2   5   0    5.28    0.33
  -2   5   0    5.56    0.30
  -2   5   0    6.53    0.32
  -2   5   0    5.83    0.34
  -2  -5   0    5.31    0.18
  -2   5   0    5.05    0.29
   2   5   0    5.80    0.33
   2  -5   0    6.03    0.23
  -2  -5   0    5.93    0.19
  -2  -5   0    5.75    0.32
  -2   5  -1   51.84    1.02
   2   5   1   53.86    1.17
  -2  -5  -1   54.82    1.13
   2  -5   1   51.62    1.00
  -2   5  -1   52.61    1.13
  -2   5  -1   54.76    1.14
  -2   5  -1   55.79    1.14
  -2   5  -1   53.32    1.20
  -2   5  -1   54.59    1.16
  -2   5  -1   52.90    1.11
  -2  -5  -1   49.48    0.99
  -2   5  -1   53.29    1.14
   2   5   1   53.25    1.17
   2  -5   1   54.00    1.02
  -2  -5  -1   51.66    1.16
  -2   5  -1   53.74    1.18
  -2   5  -2   19.24    0.56
  -2   5  -2   20.61    0.56
  -2   5  -2   20.63    0.55
  -2   5  -2   19.42    0.58
  -2   5  -2   18.34    0.60
  -2  -5  -2   18.53    0.44
  -2   5  -2   19.01    0.54
  -2   5  -2   19.44    0.57
  -2  -5  -2   18.58    0.48
  -2  -5  -2   18.33    0.48
  -2   5  -2   19.10    0.56
  -2  -5  -2   18.28    0.56
  -2   5  -2   18.02    0.59
  -2   5  -3  340.71    6.37
  -2   5  -3  349.28    6.34
  -2   5  -3  334.89    6.38
  -2  -5  -3  343.32    6.35
  -2   5  -3  326.60    6.41
  -2   5  -3  343.16    6.35
  -2   5  -3  340.19    6.33
  -2  -5  -4   37.26    0.92
  -2   5  -4   37.08    0.93
  -2   5  -4   38.41    0.91
  -2  -5  -4   36.95    0.97
  -2   5  -4   39.68    1.02
  -2   5  -4   38.73    0.99
  -2   5  -5  104.71    2.14
  -2   5  -5  104.61    2.14
  -2   5  -5   99.91    2.22
  -2   5  -5  108.19    2.23
  -2  -5  -5  105.21    2.18
  -2  -5  -5   97.46    2.10
  -2  -5  -5  100.92    2.14
  -2   5  -6    0.69    0.24
  -2   5  -6    0.51    0.24
  -2   5  -6    0.27    0.31
  -2  -5  -6    0.38    0.22
  -2  -5  -6    0.50    0.25
  -2  -5  -6    0.63    0.26
  -2   5  -6    0.78    0.34
  -2   5  -6    0.48    0.26
  -2   5  -7   40.73    1.11
  -2   5  -7   43.25    1.21
  -2   5  -7   42.61    1.21
  -2  -5  -7   41.06    1.09
  -2   5  -8   27.06    0.89
  -2   5  -8   28.14    0.97
  -2  -5  -8   28.71    1.01
  -2   5  -8   27.45    0.97
  -2  -5  -8   27.05    0.85
  -2   5  -9   55.14    1.53
  -2   5  -9   57.29    1.55
  -2   5  -9   57.42    1.48
  -2   5 -10   -0.07    0.34
  -2   5 -10    0.14    0.31
  -2   5 -10    0.24    0.36
  -2  -5 -10    0.03    0.41
  -2  -5 -10    0.10    0.30
  -2   5 -11   36.57    1.04
  -2  -5 -11   37.20    1.14
  -2   5 -11   36.92    1.05
  -2  -5 -11   36.34    1.02
  -2   5 -12    1.22    0.26
  -2  -5 -12    1.55    0.35
  -2  -5 -12    1.39    0.22
  -2   5 -13    2.16    0.21
   2  -6 -13    8.80    0.39
   2   6 -13    8.49    0.37
  -2  -6  12   32.08    1.00
  -2  -6  12   32.38    0.97
   2   6 -12   33.82    0.97
   2   6 -12   31.54    0.89
   2  -6 -12   31.71    0.94
   2  -6 -11  158.44    3.37
  -2  -6  11  160.84    3.45
   2   6 -11  160.02    3.43
  -2  -6  11  159.42    3.45
   2   6 -11  157.03    3.45
   2  -6 -11  171.11    3.49
   2   6 -11  159.98    3.33
  -2  -6  10   92.47    2.25
   2  -6 -10   95.44    2.20
   2   6 -10   93.42    2.18
   2  -6  -9    0.62    0.36
   2   6  -9    0.09    0.39
   2  -6  -9   -0.13    0.36
   2   6  -9    0.34    0.32
  -2  -6   9    0.24    0.37
  -2  -6   9    0.43    0.36
   2  -6  -8   -0.02    0.34
  -2  -6   8    0.72    0.35
   2   6  -8    0.55    0.38
   2  -6  -8   -0.02    0.34
   2   6  -8    0.02    0.32
  -2  -6   8   -0.07    0.38
   2  -6  -7  264.66    5.27
  -2   6   7  273.93    5.36
  -2  -6   7  265.57    5.36
   2   6  -7  276.40    5.42
   2  -6  -7  266.25    5.34
   2   6  -7  268.82    5.28
  -2  -6   7  264.80    5.32
   2  -6  -6   53.93    1.36
  -2   6   6   57.31    1.44
  -2  -6   6   56.40    1.45
   2   6  -6   56.62    1.47
   2  -6  -6   57.53    1.44
  -2  -6   6   56.75    1.42
   2   6  -6   56.32    1.39
  -2  -6   5   97.76    2.18
   2   6  -5  101.84    2.21
   2  -6  -5   97.28    2.15
   2   6  -5   98.56    2.11
  -2  -6   5   99.13    2.10
   2  -6  -5  100.91    2.10
  -2  -6   4   29.66    0.89
   2  -6  -4   30.08    0.85
   2  -6  -4   31.57    0.83
   2  -6  -4   31.98    0.87
   2   6  -4   29.77    0.90
   2   6  -4   31.31    0.88
  -2  -6   3  303.65    5.88
  -2   6   3  304.33    5.74
   2   6  -3  314.42    5.84
   2   6  -3  306.99    5.89
  -2   6   3  307.26    5.74
   2   6  -3  309.46    5.90
   2  -6  -3  303.85    5.84
  -2  -6   3  314.26    5.83
   2  -6  -3  326.16    5.82
   2  -6  -2   42.37    0.95
  -2  -6   2   41.51    0.97
  -2   6   2   41.04    0.89
  -2   6   2   40.83    0.93
  -2   6   2   40.07    0.92
  -2   6   2   41.37    0.93
   2  -6  -2   41.55    0.97
   2   6  -2   41.18    1.02
   2   6  -2   42.11    0.98
  -2   6   1    0.07    0.18
  -2   6   1    0.24    0.22
  -2   6   1    0.14    0.22
  -2   6   1    0.31    0.22
  -2   6   1    0.38    0.21
   2  -6  -1    0.07    0.18
   2   6  -1    0.10    0.25
  -2  -6   1    0.20    0.23
   2  -6  -1    0.35    0.18
  -2   6   0  277.46    5.18
   2  -6   0  285.92    5.16
  -2  -6   0  275.43    5.26
  -2   6   0  283.75    5.23
  -2   6   0  278.76    5.20
  -2   6   0  282.33    5.26
  -2   6   0  287.26    5.26
  -2   6   0  273.46    5.29
  -2   6   0  279.74    5.26
  -2   6   0  280.02    5.23
   2   6   0  278.85    5.30
   2  -6   0  286.54    5.19
  -2  -6   0  267.76    5.29
  -2   6  -1   20.66    0.49
  -2  -6  -1   20.18    0.61
  -2   6  -1   22.29    0.60
  -2   6  -1   20.41    0.60
  -2   6  -1   21.65    0.60
  -2   6  -1   20.38    0.56
  -2   6  -1   20.62    0.64
  -2   6  -1   21.92    0.62
  -2   6  -1   21.79    0.60
   2  -6   1   21.23    0.50
  -2   6  -1   21.29    0.63
  -2  -6  -1   20.88    0.62
  -2   6  -2   47.63    1.06
  -2   6  -2   46.32    1.05
  -2   6  -2   45.64    1.05
  -2   6  -2   44.80    1.03
  -2   6  -2   44.22    1.12
  -2   6  -2   46.55    1.07
  -2  -6  -2   46.01    0.97
  -2   6  -2   45.60    1.06
  -2  -6  -2   45.98    1.09
   2   6   2   44.74    1.09
  -2  -6  -2   49.58    1.07
  -2  -6  -3  547.07   10.12
  -2   6  -3  555.83   10.09
  -2   6  -3  557.63   10.09
  -2   6  -3  540.61   10.13
  -2  -6  -3  535.95   10.15
  -2   6  -3  534.99   10.14
  -2   6  -3  556.73   10.18
  -2   6  -4    0.36    0.30
  -2   6  -4    1.02    0.26
  -2   6  -4    0.61    0.22
  -2   6  -4    0.39    0.29
  -2  -6  -4    0.72    0.25
  -2   6  -5    6.15    0.37
  -2   6  -5    5.44    0.35
  -2   6  -5    4.71    0.36
  -2  -6  -5    5.88    0.37
  -2  -6  -5    5.37    0.33
  -2  -6  -5    5.68    0.39
  -2   6  -5    6.42    0.44
  -2   6  -5    6.31    0.44
  -2   6  -6  303.65    5.81
  -2   6  -6  306.21    5.83
  -2  -6  -6  296.91    5.82
  -2  -6  -6  303.39    5.81
  -2  -6  -6  314.22    5.90
  -2   6  -6  305.63    5.91
  -2   6  -6  293.48    5.92
  -2  -6  -7  170.45    3.56
  -2   6  -7  176.48    3.58
  -2   6  -7  173.68    3.70
  -2  -6  -8    7.00    0.45
  -2   6  -8    6.94    0.47
  -2   6  -8    7.20    0.54
  -2   6  -8    7.38    0.55
  -2  -6  -8    6.67    0.58
  -2  -6  -9   99.90    2.25
  -2   6  -9  103.92    2.42
  -2  -6  -9  107.91    2.47
  -2   6  -9  101.45    2.36
  -2   6  -9  103.55    2.32
  -2   6 -10    2.98    0.41
  -2  -6 -10    3.27    0.51
  -2   6 -10    3.85    0.44
  -2   6 -11   50.67    1.30
  -2  -6 -11   51.64    1.41
  -2   6 -11   51.93    1.34
  -2  -6 -11   52.90    1.30
  -2   6 -12   10.62    0.45
  -2  -6 -12   10.37    0.42
  -2   6 -13   64.51    1.34
   2  -7 -13   11.59    0.43
   2   7 -13   12.29    0.41
   2   7 -12   19.62    0.64
  -2  -7  12   18.85    0.68
   2   7 -12   18.87    0.69
   2   7 -12   20.46    0.63
   2  -7 -12   18.51    0.66
  -2  -7  12   21.26    0.74
   2  -7 -11    0.04    0.32
  -2  -7  11    0.07    0.31
   2   7 -11    0.02    0.34
   2  -7 -11    0.24    0.35
  -2  -7  11   -0.12    0.37
   2   7 -11    0.07    0.28
   2   7 -11    0.29    0.35
   2  -7 -10    5.30    0.46
  -2  -7  10    5.54    0.48
   2  -7 -10    5.84    0.53
   2   7 -10    6.22    0.53
   2   7 -10    5.68    0.46
  -2  -7  10    5.51    0.50
   2  -7  -9   92.10    2.17
  -2  -7   9   88.47    2.22
   2  -7  -9   93.29    2.24
   2   7  -9   90.01    2.27
   2   7  -9   93.37    2.15
   2  -7  -8   26.06    0.91
  -2  -7   8   24.50    0.93
   2  -7  -8   25.88    0.95
   2   7  -8   26.00    0.97
   2   7  -8   24.37    0.88
  -2  -7   8   26.04    0.95
  -2  -7   7   26.12    0.94
   2   7  -7   27.52    0.99
   2  -7  -7   27.64    0.97
  -2  -7   7   27.57    0.94
   2   7  -7   26.61    0.90
   2  -7  -7   28.59    0.92
  -2  -7   6   50.39    1.34
   2  -7  -6   48.32    1.31
   2   7  -6   48.59    1.35
   2   7  -6   48.11    1.25
   2  -7  -6   50.54    1.27
  -2  -7   5    1.91    0.34
   2   7  -5    2.05    0.36
   2  -7  -5    2.11    0.34
   2   7  -5    1.72    0.30
  -2  -7   5    2.12    0.30
   2  -7  -5    2.05    0.29
  -2  -7   4  104.30    2.30
  -2  -7   4  111.13    2.24
   2   7  -4  105.97    2.33
   2  -7  -4  107.10    2.28
   2  -7  -4  102.92    2.26
   2   7  -4  109.07    2.31
   2   7  -4  107.51    2.24
  -2  -7   3  186.47    3.67
   2  -7  -3  193.00    3.60
  -2   7   3  176.77    3.52
   2   7  -3  185.75    3.69
   2  -7  -3  188.43    3.64
   2   7  -3  184.87    3.68
   2   7  -2  180.30    3.52
   2   7  -2  180.00    3.57
   2  -7  -2  188.17    3.47
  -2  -7   2  182.19    3.52
  -2   7   2  180.46    3.41
  -2   7   2  178.44    3.45
  -2   7   2  179.99    3.44
   2   7  -2  172.89    3.57
  -2  -7   2  177.57    3.55
   2   7  -1   69.39    1.57
  -2  -7   1   69.35    1.52
   2  -7  -1   71.79    1.45
  -2   7   1   71.07    1.46
  -2   7   1   72.25    1.51
  -2   7   1   71.03    1.49
  -2   7   1   69.55    1.46
   2   7  -1   69.15    1.57
   2  -7  -1   70.95    1.47
  -2  -7   1   68.76    1.55
  -2   7   0  819.39   15.02
  -2   7   0  823.56   15.08
  -2   7   0  812.54   15.05
  -2   7   0  826.74   14.97
  -2   7   0  833.75   15.05
  -2   7   0  822.15   15.01
   2  -7   0  817.45   14.98
  -2   7   0  821.88   14.98
   2  -7   0  829.05   14.96
  -2  -7   0  816.59   15.05
   2   7   0  828.82   15.11
  -2   7  -1   23.48    0.56
   2   7   1   23.33    0.70
  -2  -7  -1   21.91    0.67
  -2   7  -1   24.68    0.60
  -2   7  -1   22.66    0.65
  -2   7  -1   22.76    0.65
  -2   7  -1   23.92    0.65
   2   7   1   22.61    0.71
  -2  -7  -1   22.52    0.69
  -2  -7  -1   22.85    0.70
   2   7   2  402.07    7.78
  -2  -7  -2  427.03    7.75
  -2   7  -2  419.25    7.72
  -2   7  -2  414.52    7.70
  -2   7  -2  423.48    7.68
  -2   7  -2  404.29    7.72
  -2  -7  -2  409.06    7.78
  -2   7  -2  417.56    7.79
  -2   7  -3   41.80    1.02
  -2   7  -3   42.75    1.01
  -2   7  -3   42.50    1.04
  -2  -7  -3   43.40    1.09
  -2   7  -3   44.31    1.09
  -2   7  -3   43.24    1.11
  -2  -7  -4  313.56    5.98
  -2   7  -4  310.00    5.96
  -2   7  -4  316.45    5.94
  -2  -7  -4  318.74    6.04
  -2   7  -4  305.78    6.00
  -2   7  -4  323.89    6.07
  -2   7  -5    0.44    0.25
  -2   7  -5    0.39    0.23
  -2   7  -5    0.31    0.25
  -2   7  -5    0.04    0.32
  -2   7  -5    0.33    0.24
  -2  -7  -5    0.46    0.28
  -2   7  -5    0.34    0.31
  -2  -7  -5    0.34    0.26
  -2  -7  -6  480.77    9.13
  -2   7  -6  497.38    9.13
  -2   7  -6  488.68    9.13
  -2   7  -6  465.69    9.17
  -2   7  -6  484.65    9.26
  -2  -7  -6  499.29    9.23
  -2  -7  -6  481.59    9.13
  -2  -7  -6  489.95    9.13
  -2   7  -7   -0.05    0.26
  -2   7  -7    0.61    0.36
  -2  -7  -7    0.42    0.29
  -2  -7  -7    0.46    0.30
  -2   7  -7    0.42    0.34
  -2   7  -7    0.84    0.31
  -2  -7  -8  230.86    4.66
  -2   7  -8  234.81    4.69
  -2   7  -8  239.10    4.74
  -2   7  -8  234.76    4.81
  -2  -7  -8  232.38    4.80
  -2  -7  -9  130.49    2.79
  -2   7  -9  131.17    2.81
  -2  -7 -10    2.88    0.48
  -2   7 -10    3.02    0.42
  -2   7 -11    3.27    0.34
  -2  -7 -11    3.61    0.34
  -2  -7 -11    3.87    0.43
  -2   7 -11    2.78    0.35
  -2   7 -12    0.53    0.22
  -2  -7 -12    1.06    0.29
  -2  -7 -12    0.71    0.20
   2  -8 -13    0.89    0.18
   2   8 -12   35.77    0.90
   2  -8 -12   35.44    0.95
  -2  -8  12   36.07    1.00
   2   8 -12   36.92    0.99
   2   8 -12   35.83    0.88
  -2  -8  11   65.72    1.62
   2   8 -11   68.69    1.66
   2  -8 -11   59.93    1.57
   2   8 -11   62.56    1.60
   2  -8 -11   69.10    1.67
   2   8 -11   63.90    1.53
  -2  -8  11   62.91    1.63
  -2  -8  10   58.24    1.60
   2   8 -10   60.99    1.63
   2  -8 -10   58.12    1.60
  -2  -8  10   61.92    1.61
   2  -8  -9  107.57    2.45
   2  -8  -9  109.43    2.54
   2   8  -9  106.80    2.55
   2   8  -9  107.08    2.43
  -2  -8   8  291.65    5.91
   2  -8  -8  297.68    5.85
  -2  -8   8  290.85    5.92
   2   8  -8  298.03    5.98
   2  -8  -8  299.29    5.94
   2   8  -8  297.27    5.85
   2  -8  -7   19.96    0.78
   2   8  -7   20.42    0.86
   2  -8  -7   20.08    0.82
   2   8  -7   20.05    0.78
  -2  -8   7   21.09    0.84
  -2  -8   7   19.90    0.81
   2  -8  -6   95.32    2.10
  -2  -8   6   93.64    2.09
   2   8  -6   92.68    2.20
   2  -8  -6   92.38    2.17
   2   8  -6   90.59    2.08
  -2  -8   6   96.48    2.18
  -2  -8   5  376.87    6.96
   2  -8  -5  361.67    6.93
   2   8  -5  359.75    7.04
   2  -8  -5  368.55    7.01
   2   8  -5  361.57    6.95
  -2  -8   5  359.76    7.01
   2  -8  -5  360.30    7.00
   2  -8  -4  364.89    6.88
  -2  -8   4  365.59    6.91
   2   8  -4  362.51    7.00
   2  -8  -4  355.37    6.96
   2  -8  -4  364.71    6.94
   2   8  -4  363.12    6.91
   2   8  -4  370.72    7.00
  -2  -8   4  368.19    6.97
  -2  -8   3  530.28    9.90
  -2  -8   3  533.88    9.97
   2   8  -3  527.70    9.99
   2  -8  -3  545.26    9.93
   2   8  -3  527.12    9.92
   2   8  -3  532.20    9.99
   2   8  -2    6.04    0.41
   2  -8  -2    5.63    0.32
  -2   8   2    6.22    0.29
  -2   8   2    5.27    0.29
   2   8  -2    5.91    0.41
   2  -8  -2    5.39    0.33
  -2  -8   2    6.22    0.40
   2   8  -1    3.41    0.33
   2  -8  -1    3.44    0.26
  -2   8   1    4.43    0.27
  -2   8   1    3.65    0.29
  -2   8   1    3.48    0.26
   2   8  -1    3.21    0.36
  -2  -8   1    3.65    0.35
  -2   8   0   54.76    1.16
   2  -8   0   51.75    1.11
   2   8   0   54.24    1.28
  -2   8   0   53.40    1.11
  -2   8   0   53.27    1.19
  -2   8   0   52.83    1.18
   2  -8   0   51.31    1.15
   2   8   0   51.30    1.28
  -2  -8   0   50.35    1.26
  -2   8  -1  297.18    5.71
  -2  -8  -1  305.70    5.75
  -2   8  -1  304.19    5.60
  -2   8  -1  297.20    5.65
   2   8   1  297.20    5.75
  -2  -8  -1  298.28    5.74
   2   8   1  299.64    5.76
  -2   8  -2  173.67    3.37
  -2   8  -2  171.24    3.43
   2   8   2  177.34    3.52
  -2  -8  -2  176.15    3.51
  -2   8  -2  179.09    3.50
  -2   8  -3  356.39    6.72
   2   8   3  352.82    6.80
  -2  -8  -3  350.69    6.77
  -2   8  -3  353.90    6.71
  -2  -8  -3  366.88    6.82
  -2   8  -3  361.65    6.76
  -2   8  -3  355.16    6.81
  -2   8  -4   21.56    0.71
  -2   8  -4   23.01    0.70
  -2  -8  -4   22.22    0.74
  -2   8  -4   23.07    0.69
  -2  -8  -4   23.39    0.79
  -2   8  -4   23.42    0.75
  -2   8  -4   22.50    0.79
  -2   8  -5   81.16    1.80
  -2   8  -5   77.84    1.76
  -2   8  -5   79.45    1.77
  -2  -8  -5   78.34    1.83
  -2  -8  -5   80.89    1.88
  -2   8  -5   81.43    1.84
  -2   8  -5   81.15    1.92
  -2   8  -6   63.35    1.52
  -2   8  -6   65.62    1.57
  -2   8  -6   66.87    1.56
  -2  -8  -6   64.87    1.58
  -2  -8  -6   64.86    1.56
  -2  -8  -6   64.71    1.56
  -2  -8  -6   67.95    1.66
  -2   8  -6   66.92    1.61
  -2   8  -6   65.40    1.68
  -2   8  -7   69.25    1.66
  -2   8  -7   70.14    1.65
  -2   8  -7   67.01    1.69
  -2   8  -7   72.60    1.81
  -2  -8  -7   69.47    1.73
  -2  -8  -7   68.08    1.66
  -2   8  -8   60.87    1.66
  -2   8  -8   62.59    1.53
  -2  -8  -8   57.95    1.52
  -2   8  -9  120.07    2.79
  -2   8  -9  123.99    2.69
  -2  -8  -9  120.67    2.66
  -2   8 -10   21.72    0.75
  -2   8 -10   21.71    0.84
  -2  -8 -10   24.02    0.87
  -2  -8 -10   21.79    0.72
  -2   8 -11    5.41    0.37
  -2  -8 -11    3.98    0.42
  -2   8 -11    4.71    0.40
  -2  -8 -11    5.07    0.37
  -2   8 -12   24.12    0.65
  -2  -8 -12   23.22    0.63
  -2  -8 -12   24.73    0.72
  -2  -9  12    9.39    0.46
   2  -9 -12    9.30    0.42
   2   9 -12    9.54    0.38
   2   9 -12    9.86    0.46
  -2  -9  11   75.75    1.76
   2   9 -11   75.46    1.81
   2   9 -11   73.68    1.67
   2  -9 -11   73.74    1.74
   2   9 -11   75.99    1.70
   2  -9 -11   76.24    1.81
  -2  -9  11   77.95    1.81
   2   9 -10    0.49    0.37
  -2  -9  10    0.55    0.34
   2  -9 -10    0.27    0.33
   2   9 -10    0.55    0.35
   2  -9 -10    0.64    0.37
  -2  -9  10    0.38    0.36
   2   9 -10    0.31    0.27
   2  -9  -9   12.82    0.64
   2   9  -9   13.58    0.64
  -2  -9   9   13.55    0.72
  -2  -9   8   26.30    1.00
  -2  -9   8   25.61    0.97
   2   9  -8   26.27    1.01
   2  -9  -8   26.65    1.00
   2   9  -8   29.62    0.95
   2  -9  -8   27.05    0.94
  -2  -9   7  411.63    8.07
   2   9  -7  414.00    8.12
   2  -9  -7  420.36    8.10
  -2  -9   7  420.25    8.09
   2   9  -7  412.06    8.00
   2  -9  -7  420.87    8.01
  -2  -9   6   25.73    0.89
   2   9  -6   23.96    0.90
   2  -9  -6   23.65    0.89
   2   9  -6   23.23    0.82
   2  -9  -6   23.99    0.82
  -2  -9   6   23.83    0.82
  -2  -9   5    9.39    0.55
   2  -9  -5    9.27    0.53
   2   9  -5    8.99    0.57
   2  -9  -5   10.08    0.55
   2   9  -5    9.23    0.50
   2  -9  -5    8.97    0.49
  -2  -9   5   10.98    0.52
  -2  -9   4    6.69    0.46
   2   9  -4    6.97    0.50
   2  -9  -4    7.46    0.45
   2  -9  -4    6.79    0.47
   2   9  -4    7.78    0.44
   2   9  -4    7.57    0.48
   2  -9  -4    7.07    0.41
  -2  -9   4    6.48    0.42
   2  -9  -3    0.88    0.25
  -2  -9   3    0.62    0.29
   2   9  -3    0.74    0.33
   2   9  -3    0.91    0.27
  -2  -9   3    0.81    0.27
   2   9  -3    0.93    0.32
   2  -9  -3    0.64    0.24
   2   9  -2  100.09    2.09
   2   9  -2   98.04    2.14
  -2  -9   2   96.71    2.06
  -2   9   2   98.21    1.96
   2   9  -2   95.68    2.15
   2  -9  -2   92.98    2.05
  -2  -9   2   96.59    2.14
   2   9  -1  311.16    6.00
  -2   9   1  302.64    5.86
   2  -9  -1  314.90    5.84
  -2  -9   1  308.66    5.92
  -2   9   1  314.83    5.84
  -2   9   1  312.92    5.82
   2   9  -1  308.34    5.99
   2  -9  -1  310.05    5.87
  -2  -9   1  314.28    5.98
  -2  -9   0    8.28    0.42
  -2  -9   0    7.29    0.45
  -2   9   0    7.93    0.41
  -2   9   0    7.87    0.39
  -2   9   0    8.15    0.36
   2   9   0    7.91    0.45
   2   9   0    8.77    0.47
  -2  -9  -1  177.94    3.51
   2   9   1  176.77    3.56
  -2   9  -1  171.17    3.45
  -2   9  -1  178.46    3.46
  -2   9  -1  174.79    3.44
   2   9   1  178.69    3.56
  -2  -9  -1  183.42    3.57
  -2   9  -1  170.00    3.49
  -2  -9  -1  179.27    3.56
  -2   9  -2    0.33    0.19
  -2   9  -2    0.04    0.22
   2   9   2    0.02    0.27
  -2  -9  -2    0.26    0.26
  -2   9  -2    0.47    0.29
  -2   9  -2    0.24    0.21
  -2   9  -2    0.16    0.24
  -2  -9  -2    0.39    0.28
  -2   9  -3    6.46    0.39
  -2   9  -3    6.02    0.34
   2   9   3    6.57    0.44
  -2  -9  -3    6.45    0.41
  -2   9  -3    6.34    0.35
  -2  -9  -3    5.73    0.43
  -2   9  -3    5.99    0.44
  -2   9  -4  141.30    2.89
  -2   9  -4  144.16    2.86
   2   9   4  138.92    2.99
  -2  -9  -4  137.83    2.93
  -2   9  -4  140.42    2.83
  -2  -9  -4  143.34    3.00
  -2   9  -4  131.81    2.91
  -2   9  -4  143.82    2.99
  -2   9  -5  111.76    2.41
  -2   9  -5  114.41    2.37
  -2   9  -5  113.78    2.37
  -2  -9  -5  112.22    2.44
  -2  -9  -5  109.60    2.50
  -2   9  -5  111.61    2.43
  -2   9  -5  110.72    2.52
  -2   9  -6   37.05    1.05
  -2   9  -6   35.55    1.02
  -2  -9  -6   37.92    1.09
  -2  -9  -6   35.86    1.03
  -2  -9  -6   35.44    1.11
  -2  -9  -6   37.25    1.06
  -2   9  -6   35.05    1.06
  -2   9  -6   33.91    1.13
  -2   9  -7   10.77    0.54
  -2   9  -7    9.99    0.54
  -2  -9  -7   11.00    0.59
  -2  -9  -7   10.92    0.58
  -2   9  -7   10.62    0.65
  -2   9  -8    0.71    0.32
  -2  -9  -8    0.72    0.31
  -2  -9  -9   14.72    0.71
  -2   9  -9   13.32    0.69
   2   9   9   13.62    0.66
  -2   9 -10    1.12    0.29
  -2  -9 -10    0.98    0.28
  -2  -9 -10    1.03    0.33
  -2  -9 -10    0.83    0.37
  -2   9 -10    1.90    0.39
  -2   9 -11    0.92    0.24
  -2  -9 -11    0.73    0.26
  -2  -9 -11    0.48    0.31
  -2   9 -11    1.08    0.29
  -2  -9 -12    0.34    0.18
  -2   9 -12    0.29    0.16
   2 -10 -12    8.30    0.37
   2  10 -12    8.12    0.40
   2  10 -11   39.86    1.07
  -2 -10  11   35.68    1.00
   2  10 -11   36.75    0.92
   2 -10 -11   37.55    1.01
  -2 -10  11   37.23    1.05
   2 -10 -11   37.48    1.06
   2  10 -11   36.10    0.94
  -2 -10  10   10.76    0.56
   2  10 -10    9.59    0.58
   2  10 -10   10.70    0.47
  -2 -10  10   10.57    0.59
   2  10 -10   10.68    0.52
   2  10 -10   10.48    0.57
   2 -10 -10   10.17    0.59
   2 -10 -10    9.09    0.53
  -2 -10   9   31.99    1.10
   2 -10  -9   34.63    1.12
   2  10  -9   33.48    1.10
  -2 -10   9   32.44    1.06
   2 -10  -8  175.83    3.68
  -2 -10   8  171.56    3.73
   2  10  -8  175.99    3.79
   2 -10  -8  175.61    3.79
   2  10  -8  179.09    3.68
   2 -10  -7    2.75    0.41
  -2 -10   7    1.96    0.42
   2  10  -7    2.71    0.45
   2 -10  -7    2.80    0.45
  -2 -10   7    2.49    0.42
   2  10  -7    2.27    0.39
   2 -10  -6  107.53    2.39
  -2 -10   6  109.91    2.40
  -2 -10   6  109.58    2.48
   2  10  -6  106.57    2.50
   2 -10  -6  105.74    2.48
   2  10  -6  108.23    2.41
   2 -10  -5   97.67    2.17
  -2 -10   5  100.39    2.20
  -2 -10   5   96.33    2.26
   2 -10  -5   98.68    2.25
   2  10  -5   95.60    2.30
   2 -10  -5   97.38    2.27
   2  10  -5   96.70    2.19
  -2 -10   4   36.51    1.01
   2 -10  -4   35.68    1.00
  -2 -10   4   35.04    1.07
   2  10  -4   34.16    1.09
   2 -10  -4   35.75    1.05
   2 -10  -4   36.44    1.08
   2  10  -4   34.68    1.02
   2  10  -4   37.14    1.11
  -2 -10   3   34.25    0.98
   2 -10  -3   36.38    0.97
  -2 -10   3   34.99    1.05
   2  10  -3   35.44    1.08
   2 -10  -3   34.31    0.99
   2  10  -3   37.75    1.09
   2  10  -3   34.78    1.01
   2 -10  -2    9.62    0.43
  -2 -10   2    9.83    0.48
  -2 -10   2    8.68    0.52
   2  10  -2    9.61    0.55
   2 -10  -2    9.47    0.46
   2  10  -2   10.34    0.54
   2  10  -2    9.72    0.49
  -2  10   1    0.42    0.22
   2  10  -1    0.04    0.29
  -2  10   1    0.24    0.21
  -2 -10   1    0.23    0.27
   2  10  -1    0.08    0.29
   2 -10  -1    0.03    0.21
  -2 -10   1   -0.02    0.29
   2  10   0    6.17    0.45
  -2  10   0    6.49    0.38
  -2  10   0    7.21    0.41
  -2  10   0    6.50    0.37
  -2 -10   0    6.76    0.43
   2  10   0    7.19    0.46
  -2 -10   0    7.25    0.46
  -2 -10   0    7.34    0.46
  -2  10  -1  205.06    4.19
  -2 -10  -1  219.97    4.30
  -2  10  -1  216.47    4.19
  -2  10  -1  213.43    4.18
   2  10   1  216.30    4.32
  -2 -10  -1  218.30    4.24
  -2  10  -2    5.06    0.35
  -2  10  -2    4.64    0.35
   2  10   2    5.07    0.44
  -2 -10  -2    5.35    0.41
  -2 -10  -2    5.21    0.45
  -2  10  -2    5.85    0.42
   2  10   3    3.64    0.41
  -2 -10  -3    3.71    0.39
  -2  10  -3    3.57    0.41
  -2 -10  -3    4.88    0.43
  -2  10  -3    3.77    0.37
  -2  10  -4    2.90    0.28
   2  10   4    2.43    0.38
  -2 -10  -4    2.71    0.38
  -2  10  -4    3.26    0.41
  -2  10  -4    3.14    0.32
  -2  10  -4    2.74    0.35
  -2 -10  -4    2.41    0.37
  -2  10  -5   15.30    0.64
   2  10   5   15.52    0.71
  -2 -10  -5   17.00    0.68
  -2  10  -5   15.89    0.60
  -2 -10  -5   16.14    0.72
  -2  10  -5   14.71    0.71
  -2  10  -6   13.86    0.63
   2  10   6   13.33    0.67
  -2 -10  -6   12.98    0.63
  -2  10  -6   12.52    0.57
  -2 -10  -6   12.62    0.67
  -2 -10  -6   14.03    0.63
  -2  10  -6   13.42    0.70
  -2  10  -7   33.71    0.98
  -2  10  -7   31.71    0.99
  -2 -10  -7   32.32    1.02
  -2  10  -7   32.87    1.13
   2  10   8    5.40    0.49
  -2 -10  -8    4.92    0.42
  -2 -10  -8    4.55    0.49
  -2  10  -9    1.09    0.30
   2  10   9    0.82    0.33
  -2 -10  -9    1.14    0.30
  -2  10  -9    1.22    0.38
  -2  10  -9    1.44    0.29
  -2 -10  -9    1.20    0.37
  -2  10 -10    0.01    0.23
   2  10  10    0.02    0.25
  -2 -10 -10    0.17    0.23
  -2 -10 -10    0.05    0.30
  -2 -10 -10   -0.09    0.30
  -2  10 -10   -0.29    0.33
  -2  10 -11   26.19    0.78
  -2 -10 -11   26.10    0.75
  -2  10 -11   25.99    0.70
   2 -11 -12    7.54    0.32
  -2 -11  11   42.31    1.10
   2  11 -11   41.65    1.11
   2 -11 -11   42.63    1.12
   2 -11 -11   43.66    1.08
   2 -11 -10    6.30    0.42
  -2 -11  10    4.90    0.40
   2  11 -10    6.45    0.48
  -2 -11  10    6.15    0.46
   2 -11 -10    5.30    0.45
   2  11 -10    5.65    0.38
   2 -11  -9   22.74    0.81
  -2 -11   9   22.01    0.83
   2  11  -9   20.74    0.87
  -2 -11   9   23.28    0.88
   2 -11  -9   22.05    0.86
   2  11  -9   20.48    0.83
   2  11  -9   20.72    0.76
  -2 -11   8    2.80    0.41
   2  11  -8    2.72    0.44
  -2 -11   8    2.51    0.41
   2  11  -8    1.79    0.38
   2 -11  -8    2.64    0.39
  -2 -11   7   28.38    1.00
   2  11  -7   28.89    1.04
   2 -11  -7   26.83    1.00
   2  11  -7   28.37    0.95
   2 -11  -7   28.16    0.94
  -2 -11   6  104.43    2.45
   2  11  -6  108.73    2.50
   2 -11  -6  104.38    2.48
   2  11  -6  103.95    2.39
  -2 -11   6  106.22    2.37
   2 -11  -6  107.23    2.38
  -2 -11   5   37.43    1.16
   2 -11  -5   35.51    1.12
   2 -11  -5   37.77    1.17
   2  11  -5   38.10    1.19
   2  11  -5   37.01    1.10
  -2 -11   5   37.66    1.10
   2 -11  -5   36.04    1.06
  -2 -11   4    1.42    0.38
   2 -11  -4    0.95    0.34
   2  11  -4    1.22    0.40
   2  11  -4    0.97    0.33
  -2 -11   4    1.10    0.32
   2  11  -4    1.75    0.39
   2 -11  -4    1.72    0.31
  -2 -11   3   31.11    1.00
   2  11  -3   32.62    1.03
   2 -11  -3   29.76    0.93
   2  11  -3   31.00    1.01
   2  11  -3   32.11    0.96
  -2 -11   3   31.23    0.93
   2 -11  -3   30.51    0.90
   2 -11  -2    1.12    0.27
  -2 -11   2    1.03    0.34
   2  11  -2    1.31    0.38
   2  11  -2    1.33    0.33
  -2 -11   2    1.11    0.31
   2  11  -2    1.42    0.37
  -2  11   2    1.41    0.28
   2 -11  -2    1.55    0.27
   2  11  -1  101.34    2.28
  -2  11   1   97.26    2.10
   2  11  -1   99.09    2.26
  -2 -11   1  104.61    2.27
  -2 -11   1  101.90    2.19
  -2  11   1   97.32    2.14
   2  11   0    4.85    0.45
  -2  11   0    4.75    0.35
  -2  11   0    3.72    0.36
  -2 -11   0    4.28    0.40
   2  11   0    4.08    0.44
  -2 -11   0    4.77    0.45
  -2 -11   0    4.09    0.42
  -2  11  -1   45.00    1.16
  -2 -11  -1   46.55    1.27
  -2  11  -1   43.33    1.15
  -2  11  -1   44.47    1.14
   2  11   1   45.31    1.27
  -2 -11  -1   45.42    1.21
  -2  11  -2    8.01    0.44
  -2  11  -2    8.09    0.46
  -2 -11  -2    9.19    0.55
  -2  11  -2    8.62    0.49
  -2 -11  -2    8.74    0.50
   2  11   2    7.61    0.53
  -2  11  -3  161.70    3.39
  -2 -11  -3  166.29    3.53
  -2  11  -3  172.34    3.50
   2  11   3  165.84    3.54
  -2 -11  -3  168.96    3.47
  -2  11  -4   18.35    0.71
  -2  11  -4   19.71    0.68
   2  11   4   19.68    0.82
  -2 -11  -4   18.96    0.75
  -2 -11  -4   19.81    0.80
  -2  11  -4   18.56    0.78
  -2  11  -5   28.66    0.91
   2  11   5   28.89    1.02
  -2 -11  -5   26.96    0.93
  -2  11  -5   27.13    0.82
  -2 -11  -5   28.06    0.98
  -2  11  -5   28.36    1.00
  -2  11  -6   17.28    0.70
   2  11   6   17.53    0.80
  -2 -11  -6   18.28    0.74
  -2  11  -6   18.09    0.64
  -2 -11  -6   17.11    0.76
  -2 -11  -6   16.98    0.71
  -2  11  -6   17.75    0.81
   2  11   7   23.29    0.91
  -2 -11  -7   24.35    0.84
  -2  11  -7   21.83    0.75
  -2 -11  -7   22.71    0.89
  -2  11  -7   22.70    0.81
  -2  11  -8  113.52    2.55
   2  11   8  112.05    2.50
  -2  11  -9   10.62    0.49
   2  11   9   11.38    0.58
  -2 -11  -9    9.91    0.50
  -2  11  -9   10.32    0.47
  -2  11  -9   10.80    0.61
  -2  11 -10    0.40    0.31
   2  11  10    0.31    0.23
  -2 -11 -10    0.15    0.22
  -2 -11 -10    0.25    0.27
  -2  11 -10    0.24    0.21
  -2  11 -11    5.54    0.34
  -2  11 -11    5.16    0.26
  -2 -11 -11    5.05    0.31
  -2  12  11   19.58    0.55
   2 -12 -11   19.39    0.63
   2  12 -11   18.34    0.63
   2  12 -10    9.92    0.52
  -2 -12  10    9.37    0.45
  -2 -12  10    9.70    0.50
   2 -12 -10   10.48    0.49
   2 -12 -10   10.16    0.52
   2  12 -10    9.18    0.42
  -2 -12   9    0.77    0.32
   2  12  -9    0.84    0.36
   2 -12  -9    0.53    0.32
   2  12  -9    0.62    0.33
   2 -12  -9    0.77    0.36
   2  12  -9    1.12    0.29
  -2 -12   9    0.78    0.36
  -2 -12   8    9.63    0.61
   2  12  -8    8.56    0.57
   2 -12  -8    9.13    0.60
  -2 -12   8    9.75    0.57
   2  12  -8    9.22    0.61
   2  12  -7    9.26    0.54
  -2 -12   7    8.81    0.60
   2 -12  -7    9.71    0.55
  -2 -12   6  107.24    2.49
   2  12  -6  107.48    2.51
   2 -12  -6  108.59    2.50
   2  12  -6  101.68    2.39
  -2 -12   6  103.62    2.37
   2 -12  -6  110.53    2.41
  -2 -12   5   27.31    0.99
   2 -12  -5   27.71    0.95
   2  12  -5   27.15    1.00
   2 -12  -5   26.84    0.97
   2  12  -5   25.53    0.91
  -2 -12   5   27.20    0.92
   2 -12  -5   28.57    0.91
   2 -12  -4    1.85    0.35
  -2 -12   4    1.96    0.40
   2 -12  -4    1.84    0.38
   2  12  -4    1.44    0.40
   2  12  -4    1.77    0.36
  -2 -12   4    2.17    0.38
   2  12  -4    2.08    0.38
   2 -12  -4    2.07    0.35
  -2 -12   3    5.00    0.48
   2  12  -3    4.16    0.47
   2 -12  -3    4.36    0.41
   2  12  -3    4.62    0.43
   2  12  -3    5.33    0.47
  -2  12   3    4.93    0.41
   2 -12  -3    5.20    0.39
  -2 -12   3    4.67    0.42
   2 -12  -2    1.05    0.29
  -2 -12   2    1.35    0.37
  -2 -12   2    1.17    0.34
   2  12  -2    1.16    0.38
  -2  12   2    0.88    0.27
   2 -12  -2    1.42    0.27
   2  12  -2    1.53    0.39
   2  12  -2    1.08    0.34
   2  12  -1   11.39    0.61
  -2  12   1   12.49    0.57
  -2  12   1   11.13    0.49
   2  12  -1   12.49    0.65
  -2 -12   1   12.46    0.64
  -2 -12   1   12.80    0.64
  -2 -12   1   11.88    0.57
  -2 -12   0   45.82    1.23
  -2 -12   0   44.02    1.28
   2  12   0   45.57    1.29
  -2  12   0   42.72    1.13
  -2  12   0   44.46    1.17
  -2 -12  -1   42.91    1.18
  -2  12  -1   40.51    1.10
  -2  12  -1   40.68    1.10
  -2 -12  -1   41.70    1.24
   2  12   1   42.69    1.24
  -2  12  -2    3.49    0.38
  -2 -12  -2    4.39    0.48
  -2  12  -2    3.81    0.37
  -2  12  -2    3.77    0.37
   2  12   2    3.92    0.45
  -2 -12  -2    4.26    0.43
  -2  12  -3    4.45    0.41
  -2 -12  -3    5.17    0.48
  -2 -12  -3    4.99    0.47
   2  12   3    4.88    0.50
  -2 -12  -3    4.77    0.48
  -2  12  -3    4.83    0.45
  -2  12  -4    0.07    0.33
  -2  12  -4   -0.04    0.33
  -2 -12  -4    0.23    0.34
   2  12   4    0.41    0.36
  -2 -12  -4    0.20    0.34
  -2  12  -5   99.16    2.27
  -2 -12  -5   99.84    2.37
  -2  12  -5  103.07    2.39
   2  12   5  101.46    2.41
  -2 -12  -5   98.94    2.30
  -2  12  -6   92.50    2.13
  -2 -12  -6   91.73    2.16
  -2 -12  -6   92.00    2.15
  -2  12  -6   95.12    2.27
   2  12   7   21.28    0.88
  -2 -12  -7   20.62    0.79
  -2  12  -7   20.79    0.76
  -2  12  -7   20.97    0.87
  -2 -12  -7   21.71    0.85
  -2  12  -8    3.82    0.46
   2  12   8    3.28    0.42
  -2 -12  -8    3.08    0.37
  -2  12  -9    4.25    0.32
  -2  12  -9    4.03    0.32
   2  12   9    4.33    0.39
  -2 -12  -9    4.58    0.36
  -2  12  -9    4.58    0.44
  -2  12 -10    0.14    0.26
  -2 -12 -10    0.43    0.26
  -2 -12 -10    0.38    0.19
  -2 -12 -11    0.09    0.17
   2 -13 -11    2.78    0.22
   2  13 -10   -0.06    0.24
  -2 -13  10    0.23    0.24
   2 -13 -10    0.10    0.26
  -2  13  10    0.02    0.24
   2 -13 -10   -0.23    0.24
   2  13  -9   49.17    1.29
  -2 -13   9   49.57    1.25
  -2 -13   9   49.27    1.29
   2 -13  -9   49.44    1.31
   2  13  -9   49.49    1.21
   2  13  -8  162.79    3.32
   2 -13  -8  164.80    3.34
  -2 -13   8  161.13    3.41
   2  13  -8  153.52    3.21
   2  13  -8  163.35    3.40
   2 -13  -8  159.95    3.41
  -2 -13   8  159.29    3.36
   2  13  -8  157.61    3.38
  -2 -13   7    2.68    0.40
   2  13  -7    3.02    0.44
   2  13  -7    2.60    0.43
   2 -13  -7    3.90    0.45
  -2 -13   7    3.08    0.43
  -2 -13   6   50.19    1.38
   2 -13  -6   52.89    1.39
   2  13  -6   52.19    1.41
  -2 -13   5  107.68    2.40
   2 -13  -5  109.52    2.39
   2  13  -5  103.46    2.40
  -2 -13   5  104.02    2.48
   2  13  -5  106.36    2.50
   2 -13  -5  106.30    2.48
   2  13  -5  105.71    2.41
  -2  13   4   82.21    2.05
  -2 -13   4   92.33    2.06
   2 -13  -4   92.68    2.03
  -2 -13   4   87.25    2.13
   2  13  -4   82.62    2.13
   2 -13  -4   89.87    2.13
   2 -13  -4   85.25    2.06
   2  13  -4   83.97    2.05
   2  13  -4   89.90    2.18
  -2  13   3    5.00    0.44
   2 -13  -3    5.83    0.43
  -2 -13   3    5.29    0.45
  -2 -13   3    6.11    0.52
   2  13  -3    5.24    0.51
   2 -13  -3    6.57    0.48
   2  13  -3    4.80    0.45
   2  13  -3    6.04    0.50
  -2 -13   2  246.59    5.10
  -2  13   2  253.68    5.09
  -2 -13   2  265.13    5.24
   2  13  -2  258.43    5.24
  -2 -13   2  258.19    5.21
   2  13  -2  267.28    5.27
   2  13  -2  258.31    5.14
   2  13  -1  133.89    2.96
   2  13  -1  136.13    3.05
  -2 -13   1  139.16    2.97
  -2  13   1  139.36    2.84
  -2  13   1  139.28    2.92
  -2 -13   1  139.76    3.06
   2  13  -1  136.51    3.06
  -2 -13   1  138.23    3.06
  -2  13   0   22.54    0.75
  -2  13   0   22.90    0.78
  -2 -13   0   23.78    0.85
  -2 -13   0   23.86    0.91
   2  13   0   23.40    0.90
   2  13   1    0.18    0.36
  -2 -13  -1    0.09    0.32
  -2  13  -1    0.09    0.28
  -2  13  -1   -0.07    0.30
  -2 -13  -1    0.10    0.37
   2  13   2   13.34    0.69
  -2 -13  -2   12.61    0.64
  -2 -13  -2   12.48    0.69
  -2  13  -2   12.47    0.55
  -2  13  -2   13.15    0.59
  -2  13  -3  234.12    4.80
  -2 -13  -3  241.55    4.93
  -2  13  -3  239.91    4.78
  -2 -13  -3  241.64    4.85
   2  13   3  242.23    4.96
  -2  13  -4   67.01    1.67
  -2 -13  -4   66.24    1.78
   2  13   4   69.53    1.82
  -2 -13  -4   70.66    1.73
  -2  13  -4   67.17    1.74
  -2 -13  -5   15.69    0.72
  -2  13  -5   17.86    0.72
  -2  13  -5   15.57    0.76
  -2  13  -6    1.41    0.35
  -2  13  -6    2.00    0.42
  -2 -13  -6    1.71    0.36
   2  13   6    1.33    0.39
  -2 -13  -6    1.90    0.36
  -2 -13  -6    2.69    0.40
  -2 -13  -7   36.55    1.09
   2  13   7   38.21    1.18
  -2  13  -7   34.59    1.03
  -2  13  -7   36.50    1.15
  -2 -13  -7   37.36    1.13
  -2  13  -8    1.17    0.37
   2  13   8    0.92    0.33
  -2 -13  -8    1.73    0.33
  -2 -13  -8    0.73    0.30
  -2  13  -9   41.31    1.12
  -2  13  -9   40.10    0.99
   2  13   9   39.40    1.08
  -2 -13  -9   42.33    1.04
  -2  13 -10    3.53    0.30
  -2 -13 -10    3.66    0.23
   2 -14 -10    1.83    0.23
   2 -14 -10    2.17    0.27
  -2  14  10    1.65    0.23
  -2  14   9    0.58    0.27
   2 -14  -9    0.45    0.24
  -2 -14   9    0.13    0.24
   2  14  -9    0.41    0.28
   2 -14  -9    0.84    0.30
  -2 -14   9    0.17    0.27
   2  14  -9    0.46    0.23
   2  14  -8   11.46    0.52
  -2  14   8   11.45    0.57
   2 -14  -8   11.86    0.54
   2  14  -8   12.42    0.48
  -2 -14   8   12.28    0.60
   2 -14  -8   11.74    0.61
   2  14  -8   10.53    0.55
  -2 -14   8   11.20    0.55
  -2 -14   7    0.77    0.31
   2  14  -7    0.57    0.31
   2 -14  -7    1.29    0.39
   2  14  -7    1.21    0.35
  -2 -14   7    0.73    0.35
   2  14  -7    0.78    0.32
  -2  14   7    0.68    0.33
   2 -14  -7    1.01    0.32
   2  14  -6   23.08    0.88
   2 -14  -6   23.48    0.89
  -2 -14   6   22.07    0.85
  -2  14   6   21.32    0.84
   2  14  -5   46.27    1.28
  -2  14   5   45.01    1.31
  -2 -14   5   44.97    1.27
   2 -14  -5   47.27    1.26
  -2 -14   4  333.82    6.60
   2  14  -4  325.40    6.60
   2 -14  -4  327.61    6.58
   2  14  -4  335.76    6.52
   2 -14  -4  338.98    6.46
  -2 -14   4  331.55    6.49
  -2 -14   3    5.76    0.53
  -2 -14   3    4.70    0.48
   2 -14  -3    6.42    0.43
  -2 -14   3    5.53    0.47
  -2  14   3    5.15    0.45
   2  14  -3    5.55    0.54
   2 -14  -3    5.53    0.50
   2  14  -3    5.51    0.47
   2  14  -3    5.31    0.50
  -2  14   2  106.78    2.38
  -2 -14   2  101.67    2.37
  -2 -14   2  105.51    2.48
   2  14  -2  105.64    2.48
  -2 -14   2  106.78    2.48
   2  14  -2  106.05    2.52
   2  14  -2  105.19    2.41
  -2  14   1   27.05    0.89
  -2 -14   1   27.30    1.00
   2  14  -1   27.59    1.00
   2  14  -1   26.14    0.93
  -2 -14   1   26.04    0.93
  -2  14   0  225.51    4.48
  -2  14   0  226.76    4.51
  -2 -14   0  227.81    4.59
  -2 -14   0  229.38    4.71
   2  14   0  221.99    4.69
   2  14   1    0.47    0.37
  -2 -14  -1    0.56    0.35
  -2  14  -1    0.32    0.31
  -2 -14  -1    0.14    0.37
  -2  14  -1    0.57    0.29
  -2 -14  -2  123.59    2.79
  -2 -14  -2  125.54    2.87
   2  14   2  125.85    2.88
  -2  14  -2  126.52    2.71
  -2 -14  -3    1.06    0.37
  -2  14  -3    0.98    0.34
  -2 -14  -4   13.07    0.66
   2  14   4   13.59    0.72
  -2  14  -4   12.40    0.62
  -2  14  -5   59.26    1.57
  -2 -14  -5   59.14    1.62
  -2 -14  -5   60.09    1.57
  -2  14  -5   60.11    1.53
   2  14   5   60.63    1.66
  -2 -14  -5   57.79    1.54
   2  14   6    5.58    0.51
  -2 -14  -6    5.74    0.45
  -2 -14  -6    5.84    0.51
  -2  14  -6    5.43    0.48
  -2 -14  -7    5.67    0.46
  -2  14  -7    5.30    0.45
  -2 -14  -7    5.87    0.43
   2  14   7    5.43    0.47
  -2  14  -8    7.15    0.46
  -2 -14  -8    8.11    0.43
   2  14   8    6.84    0.44
  -2  14  -9    5.13    0.36
  -2  14  -9    4.71    0.28
  -2 -14  -9    4.33    0.30
   2 -15  -9   14.13    0.49
   2 -15  -9   14.55    0.54
  -2  15   9   14.22    0.51
   2  15  -8   18.06    0.60
  -2  15   8   18.45    0.67
   2 -15  -8   19.64    0.64
   2  15  -8   18.32    0.57
  -2 -15   8   19.77    0.70
  -2 -15   8   17.75    0.64
   2 -15  -8   17.43    0.68
   2  15  -8   17.49    0.63
  -2 -15   8   18.21    0.64
  -2 -15   7    8.41    0.52
   2  15  -7    8.97    0.47
  -2  15   7    7.31    0.48
   2 -15  -7    8.89    0.47
   2  15  -7    8.08    0.44
   2  15  -7    8.66    0.51
  -2 -15   7    8.00    0.49
   2 -15  -7    9.09    0.53
  -2 -15   7    8.34    0.49
  -2 -15   6   26.72    0.92
   2  15  -6   25.83    0.93
   2 -15  -6   27.29    0.95
  -2 -15   6   26.13    0.91
   2  15  -6   25.69    0.85
  -2  15   6   26.07    0.90
   2 -15  -6   26.36    0.84
   2  15  -5   95.14    2.26
   2 -15  -5   93.88    2.24
  -2 -15   5   97.12    2.25
  -2 -15   5   96.83    2.26
  -2  15   5   92.65    2.21
   2 -15  -4    0.72    0.31
  -2 -15   4    1.45    0.39
  -2 -15   4    1.22    0.38
  -2 -15   4    1.26    0.35
  -2  15   4    0.71    0.32
   2 -15  -4    1.08    0.30
   2  15  -4    1.06    0.36
   2 -15  -4    0.85    0.37
   2  15  -4    0.93    0.40
   2  15  -4    1.31    0.34
  -2 -15   3   41.76    1.19
  -2  15   3   40.89    1.20
  -2 -15   3   43.65    1.30
   2  15  -3   39.69    1.20
   2  15  -3   39.10    1.26
   2  15  -2    1.04    0.37
  -2 -15   2    1.11    0.33
  -2  15   2    1.02    0.35
  -2  15   1  258.51    5.22
   2  15  -1  265.69    5.31
  -2 -15   1  272.69    5.31
  -2  15   0  111.47    2.49
  -2  15   0  113.00    2.47
   2  15   0  118.36    2.61
  -2 -15   0  119.63    2.61
  -2  15  -1  174.01    3.54
  -2  15  -1  173.36    3.57
  -2 -15  -1  171.92    3.66
  -2  15  -2   37.99    1.10
   2  15   2   36.25    1.23
  -2 -15  -2   38.32    1.17
  -2  15  -3  173.17    3.61
  -2 -15  -3  179.76    3.78
   2  15   3  175.57    3.79
  -2 -15  -3  171.04    3.67
  -2  15  -4   29.85    0.97
  -2 -15  -4   30.60    1.00
  -2 -15  -4   30.52    1.06
   2  15   4   29.59    1.07
  -2 -15  -5    9.21    0.59
  -2 -15  -5   10.81    0.58
  -2  15  -5   10.66    0.58
   2  15   5    9.93    0.62
  -2  15  -6   16.16    0.68
  -2 -15  -6   15.39    0.64
   2  15   6   16.52    0.72
  -2 -15  -6   14.56    0.63
  -2 -15  -6   15.25    0.69
  -2  15  -6   14.96    0.62
   2  15   7   11.50    0.57
  -2  15  -7   12.20    0.56
  -2 -15  -7   12.37    0.54
  -2  15  -8    1.77    0.30
   2  15   8    1.75    0.29
  -2 -15  -8    1.71    0.26
  -2 -15  -8    2.20    0.28
  -2 -15  -9   29.04    0.71
  -2  16   9   43.04    0.97
  -2  16   8    0.83    0.26
   2  16  -8    0.67    0.19
   2 -16  -8    0.88    0.21
   2 -16  -8    0.96    0.26
  -2 -16   8    0.99    0.26
  -2  16   7    4.87    0.39
   2  16  -7    4.21    0.32
  -2  16   7    4.92    0.36
   2 -16  -7    4.47    0.33
  -2 -16   7    4.76    0.36
   2 -16  -7    4.01    0.39
   2  16  -7    4.47    0.34
  -2 -16   7    4.81    0.40
   2 -16  -6   14.06    0.55
  -2  16   6   13.24    0.59
   2  16  -6   14.57    0.59
  -2 -16   6   13.52    0.65
  -2 -16   6   12.83    0.59
   2 -16  -6   14.92    0.64
  -2  16   6   13.66    0.62
  -2  16   5    2.26    0.37
  -2 -16   5    1.81    0.37
  -2  16   5    1.30    0.32
   2 -16  -5    1.90    0.30
  -2 -16   5    1.23    0.31
   2  16  -5    1.85    0.33
   2 -16  -5    1.58    0.37
  -2 -16   4  141.75    2.91
  -2 -16   4  136.52    2.96
   2 -16  -4  133.07    2.93
  -2 -16   3   53.64    1.50
   2 -16  -3   53.51    1.46
   2  16  -3   53.14    1.49
  -2  16   2    1.10    0.33
  -2 -16   2    0.81    0.40
  -2 -16   2    0.74    0.34
   2  16  -2    0.91    0.40
   2 -16  -2    1.42    0.35
   2  16  -2    0.94    0.34
  -2 -16   1    1.49    0.36
   2  16  -1    1.70    0.39
  -2 -16   1    1.69    0.41
   2  16  -1    1.49    0.36
  -2  16   1    1.21    0.33
  -2  16   0   47.77    1.25
  -2  16   0   48.31    1.26
  -2 -16   0   49.86    1.45
   2  16   0   48.83    1.44
   2  16   0   49.21    1.37
  -2 -16   0   49.00    1.35
  -2  16  -1   22.83    0.78
  -2 -16  -1   22.91    0.92
   2  16   1   22.03    0.84
   2  16   1   22.50    0.92
  -2 -16  -1   22.56    0.85
  -2 -16  -2  124.62    2.76
   2  16   2  118.45    2.79
  -2 -16  -2  116.56    2.65
  -2 -16  -3   11.46    0.67
   2  16   3   11.88    0.67
  -2  16  -4   26.24    0.87
  -2 -16  -4   27.46    0.97
   2  16   4   27.48    0.99
  -2 -16  -4   27.99    0.92
   2  16   5    0.69    0.34
  -2 -16  -5   -0.11    0.30
  -2  16  -5   -0.02    0.30
  -2 -16  -5   -0.04    0.29
  -2 -16  -5    0.14    0.31
  -2  16  -6   35.17    0.97
  -2 -16  -6   34.92    1.03
   2  16   6   33.56    1.04
  -2 -16  -6   34.41    0.98
   2  16   7   66.31    1.58
  -2  16  -7   67.46    1.53
  -2 -16  -7   69.49    1.53
  -2 -16  -8    4.81    0.28
  -2  16  -8    5.05    0.28
  -2  17   8   17.64    0.52
  -2 -17   7    5.58    0.38
   2 -17  -7    4.96    0.36
   2  17  -7    5.23    0.30
  -2  17   7    4.94    0.34
   2 -17  -7    4.47    0.28
  -2  17   6   49.33    1.19
   2  17  -6   46.02    1.14
  -2 -17   6   46.96    1.18
   2 -17  -6   46.41    1.20
   2  17  -6   45.64    1.13
  -2  17   6   43.13    1.13
  -2 -17   6   46.98    1.22
   2 -17  -6   47.01    1.10
  -2  17   5   51.14    1.31
  -2 -17   5   53.37    1.36
   2 -17  -5   52.66    1.36
   2  17  -5   52.84    1.28
  -2  17   4    3.18    0.36
  -2 -17   4    3.84    0.42
   2 -17  -4    2.68    0.37
   2  17  -4    2.88    0.34
  -2 -17   4    3.25    0.36
  -2  17   3   14.70    0.63
  -2 -17   3   15.59    0.70
   2 -17  -3   15.45    0.66
   2  17  -3   16.31    0.67
   2  17  -3   16.80    0.71
  -2 -17   3   15.66    0.65
  -2  17   2   56.32    1.43
  -2 -17   2   63.12    1.61
   2 -17  -2   59.54    1.51
   2  17  -2   58.49    1.50
   2  17  -2   59.68    1.58
  -2 -17   2   59.19    1.50
  -2  17   1    5.39    0.40
  -2 -17   1    5.07    0.48
   2 -17  -1    4.65    0.41
   2  17  -1    5.24    0.45
   2  17  -1    5.57    0.49
  -2 -17   1    5.23    0.45
  -2 -17   0    6.57    0.53
   2  17   0    7.31    0.55
  -2  17  -1    0.34    0.27
  -2 -17  -1    0.15    0.35
   2  17   1    0.44    0.34
   2  17   1    0.21    0.36
  -2 -17  -1    0.32    0.33
  -2  17  -2   20.22    0.71
  -2 -17  -2   19.47    0.82
   2  17   2   18.59    0.81
  -2 -17  -2   20.51    0.77
  -2  17  -3    0.04    0.28
  -2 -17  -3    0.16    0.33
  -2 -17  -3    0.43    0.32
   2  17   3    0.15    0.35
  -2 -17  -4   23.08    0.79
  -2  17  -4   24.03    0.77
  -2 -17  -4   23.60    0.83
  -2 -17  -4   22.77    0.80
   2  17   4   22.34    0.86
  -2 -17  -5   24.54    0.78
  -2  17  -5   25.50    0.76
  -2 -17  -5   26.44    0.84
  -2 -17  -5   23.73    0.76
   2  17   5   24.66    0.85
   2  17   6    7.83    0.45
  -2 -17  -6    7.73    0.40
  -2 -17  -6    7.93    0.44
  -2 -17  -7   21.08    0.60
  -2  18   7   14.58    0.45
   2 -18  -6    1.24    0.24
  -2  18   6    1.12    0.23
   2  18  -6    1.04    0.22
  -2  18   5   12.30    0.49
   2  18  -5   12.02    0.48
  -2 -18   5   10.79    0.49
   2 -18  -5   12.36    0.51
   2  18  -5   11.39    0.46
  -2 -18   5   13.13    0.55
  -2  18   4   26.34    0.79
  -2 -18   4   27.49    0.85
   2 -18  -4   27.28    0.84
   2  18  -4   27.43    0.79
  -2 -18   4   27.62    0.80
  -2  18   3    9.29    0.46
  -2 -18   3   10.88    0.51
  -2 -18   3   11.10    0.56
   2 -18  -3   10.24    0.50
   2  18  -3    9.26    0.48
  -2  18   2    1.55    0.29
  -2 -18   2    1.08    0.32
   2  18  -2    1.45    0.34
  -2 -18   2    1.38    0.34
   2 -18  -2    1.51    0.29
   2  18  -2    1.49    0.31
  -2 -18   1    5.39    0.42
  -2  18   1    6.11    0.37
   2 -18  -1    5.98    0.41
  -2 -18   1    6.31    0.49
   2  18  -1    6.64    0.45
   2  18  -1    6.25    0.48
  -2 -18   0    0.15    0.29
   2  18   0    0.12    0.32
  -2 -18   0    0.20    0.33
   2  18   0    0.10    0.31
  -2 -18  -1   11.47    0.55
  -2  18  -1   10.19    0.46
  -2 -18  -1   11.44    0.60
   2  18   1   11.91    0.62
   2  18   1   10.64    0.55
  -2 -18  -2   -0.09    0.27
   2  18   2    0.18    0.33
  -2  18  -2    0.15    0.25
  -2 -18  -2    0.06    0.29
   2  18   2   -0.02    0.31
  -2 -18  -3   12.83    0.56
  -2  18  -3   13.46    0.54
  -2 -18  -3   14.52    0.62
   2  18   3   14.00    0.63
   2  18   3   13.71    0.60
  -2 -18  -4   38.56    1.01
  -2  18  -4   38.35    0.98
  -2 -18  -4   38.40    1.03
  -2 -18  -4   37.10    1.05
   2  18   4   37.14    1.03
   2  18   4   37.50    1.08
  -2 -18  -5    1.66    0.27
   2  18   5    2.20    0.30
  -2 -18  -5    1.96    0.28
   2  18   5    1.54    0.29
   2  18   6    2.31    0.25
  -2 -18  -6    2.73    0.25
  -2  19   5    0.15    0.18
   2  19  -5    0.07    0.20
  -2  19   4   10.64    0.41
   2  19  -4   10.83    0.44
   2 -19  -4   10.78    0.44
   2  19  -4   10.80    0.42
   2  19  -3    1.64    0.25
  -2  19   3    1.86    0.24
   2  19  -3    1.44    0.26
   2 -19  -3    1.55    0.24
  -2 -19   3    1.88    0.28
  -2 -19   3    1.83    0.26
   2 -19  -2   31.38    0.84
  -2 -19   2   31.04    0.91
   2  19  -2   30.37    0.89
   2  19  -2   29.59    0.84
  -2 -19   2   32.77    0.86
  -2 -19   1    3.15    0.35
   2  19  -1    2.86    0.31
  -2 -19   1    2.96    0.32
   2  19  -1    3.33    0.36
  -2 -19   0    9.41    0.51
   2  19   0   10.26    0.48
   2  19   0   10.29    0.52
  -2 -19   0    9.25    0.46
  -2 -19  -1    0.28    0.28
   2  19   1    0.17    0.26
  -2 -19  -1   -0.09    0.24
   2  19   1    0.36    0.29
  -2 -19  -2   35.79    1.00
   2  19   2   37.33    1.04
   2  19   2   37.16    0.99
  -2 -19  -2   34.95    0.96
  -2 -19  -3    0.12    0.24
  -2 -19  -3   -0.04    0.23
   2  19   3    0.10    0.23
  -2 -19  -3   -0.14    0.22
   2  19   3    0.09    0.25
  -2 -19  -4    0.38    0.21
   2  19   4    0.16    0.21
  -2 -19  -4    0.31    0.21
   2  19   5   18.06    0.54
  -2 -19  -5   18.11    0.53
   2  20  -4   12.16    0.40
   2  20  -3   15.53    0.49
   2  20  -2    1.25    0.21
   2  20  -2    1.40    0.20
  -2 -20   2    1.25    0.20
   2  20  -1    1.93    0.23
  -2 -20   1    2.20    0.24
   2  20   0    2.88    0.26
  -2 -20   0    2.08    0.24
   2  20   1    5.88    0.33
  -2 -20  -1    5.97    0.32
   2  20   2   19.84    0.59
  -2 -20  -2   20.26    0.58
   2  20   3    3.45    0.25
  -2 -20  -3    3.30    0.24
   3   0 -13   11.38    0.54
  -3   0  13   13.21    0.55
   3   0 -13   12.86    0.51
  -3   0  12   -0.12    0.33
  -3   0  12   -0.07    0.30
   3   0 -12   -0.09    0.29
   3   0 -12   -0.19    0.32
  -3   0  11    0.47    0.38
   3   0 -10    0.07    0.34
   3   0  -9   16.77    0.73
  -3   0   9   16.39    0.77
   3   0  -8    0.19    0.33
  -3   0   8    0.12    0.34
   3   0  -8   -0.25    0.37
  -3   0   7   86.97    2.02
   3   0  -7   87.82    1.98
   3   0  -7   89.60    2.10
  -3   0   6    0.26    0.30
   3   0  -6    0.03    0.27
   3   0  -6    0.02    0.32
   3   0  -5  105.98    2.30
  -3   0   5  108.98    2.25
  -3   0   4    0.01    0.17
  -3   0   4   -0.01    0.23
   3   0  -4    0.16    0.26
  -3   0   3  323.96    6.08
  -3   0   3  342.74    6.17
  -3   0   3  322.09    6.07
  -3   0   3  338.45    6.14
   3   0  -3  335.24    6.22
   3   0  -3  340.03    6.17
  -3   0   2    0.15    0.19
  -3   0   2    0.37    0.23
  -3   0   2   -0.01    0.16
  -3   0   2    0.12    0.19
   3   0  -2   -0.11    0.22
   3   0  -2    0.28    0.19
  -3   0   2    0.33    0.20
  -3   0   1  211.10    3.98
  -3   0   1  207.44    4.02
  -3   0   1  208.83    3.92
  -3   0   1  222.54    4.01
   3   0  -1  213.80    3.98
  -3   0   1  215.99    3.98
   3   0  -1  212.81    3.95
   3   0   0   -0.01    0.11
  -3   0   0    0.04    0.11
  -3   0   0   -0.04    0.18
  -3   0   0    0.10    0.22
  -3   0   0    0.08    0.22
  -3   0   0    0.03    0.21
  -3   0   0    0.12    0.25
  -3   0   0    0.17    0.24
  -3   0   0    0.03    0.20
  -3   0   0    0.13    0.24
   3   0   0    0.03    0.13
  -3   0   0    0.09    0.23
  -3   0   0    0.22    0.12
  -3   0  -1  738.09   13.78
  -3   0  -1  775.73   13.92
  -3   0  -1  799.05   13.93
  -3   0  -1  768.24   13.91
  -3   0  -1  771.73   13.94
  -3   0  -1  777.70   13.92
  -3   0  -1  763.99   13.96
  -3   0  -1  785.60   13.98
  -3   0  -1  771.95   13.96
  -3   0  -1  782.17   13.97
  -3   0  -1  771.57   13.92
  -3   0  -1  747.39   13.79
  -3   0  -1  808.93   13.95
  -3   0  -2    0.05    0.23
  -3   0  -2    0.14    0.26
  -3   0  -2    0.09    0.28
  -3   0  -2   -0.05    0.23
  -3   0  -2    0.09    0.24
  -3   0  -2    0.22    0.26
  -3   0  -2   -0.04    0.24
  -3   0  -2    0.13    0.29
  -3   0  -3    7.86    0.36
  -3   0  -3    8.05    0.39
  -3   0  -3    7.41    0.38
  -3   0  -3    7.66    0.41
  -3   0  -3    7.48    0.37
  -3   0  -3    6.65    0.39
  -3   0  -3    7.49    0.38
  -3   0  -3    7.49    0.39
  -3   0  -3    8.59    0.40
  -3   0  -3    7.81    0.43
  -3   0  -4    0.09    0.23
  -3   0  -4    0.12    0.24
  -3   0  -4   -0.06    0.31
  -3   0  -4    0.19    0.24
  -3   0  -4    0.05    0.26
  -3   0  -4   -0.05    0.24
  -3   0  -5  392.33    7.20
  -3   0  -5  393.21    7.24
  -3   0  -5  386.70    7.23
  -3   0  -5  372.77    7.17
  -3   0  -5  369.59    7.23
  -3   0  -5  385.12    7.30
  -3   0  -6    0.24    0.29
  -3   0  -6    0.25    0.24
  -3   0  -6    0.06    0.25
  -3   0  -6    0.10    0.29
  -3   0  -6    0.25    0.24
  -3   0  -6   -0.02    0.38
  -3   0  -7  159.66    3.30
  -3   0  -7  164.92    3.34
  -3   0  -7  167.67    3.48
  -3   0  -7  157.46    3.30
  -3   0  -8   -0.02    0.30
  -3   0  -8    0.16    0.40
  -3   0  -8    0.15    0.28
  -3   0  -9  319.54    6.27
  -3   0  -9  331.23    6.48
  -3   0  -9  322.46    6.26
  -3   0 -10    0.76    0.45
  -3   0 -11    7.73    0.53
  -3   0 -11    8.02    0.42
  -3   0 -12   -0.02    0.27
  -3   0 -12    0.14    0.19
   3   1 -13    0.04    0.23
   3  -1 -13    0.15    0.24
  -3   1  13    0.44    0.27
  -3  -1  13    0.59    0.28
   3  -1 -13    0.09    0.28
   3   1 -13    0.03    0.27
  -3  -1  13    0.21    0.26
  -3   1  12  122.02    2.66
  -3  -1  12  126.53    2.71
   3   1 -12  122.59    2.70
   3   1 -12  119.53    2.56
   3  -1 -12  122.17    2.59
  -3   1  11    1.18    0.41
  -3  -1  11    1.52    0.39
   3  -1 -10   15.19    0.71
   3   1 -10   15.89    0.71
  -3   1   9   13.00    0.69
  -3  -1   9   12.37    0.68
   3   1  -9   12.26    0.64
   3  -1  -9   13.47    0.65
   3  -1  -9   12.06    0.69
  -3   1   8    1.17    0.38
  -3  -1   8    1.18    0.37
   3  -1  -8    1.53    0.36
   3   1  -8    1.97    0.37
   3  -1  -8    0.84    0.39
   3   1  -7    0.27    0.28
  -3   1   7   -0.12    0.30
  -3  -1   7    0.02    0.31
   3  -1  -7   -0.07    0.30
   3  -1  -7    0.20    0.34
  -3   1   6    3.86    0.37
  -3  -1   6    3.49    0.36
   3   1  -6    4.30    0.37
   3  -1  -6    4.21    0.36
   3   1  -6    3.99    0.41
   3  -1  -6    3.54    0.38
   3  -1  -5   10.89    0.52
   3   1  -5   11.86    0.54
  -3  -1   5   10.74    0.49
  -3   1   5   11.05    0.48
  -3  -1   4    7.21    0.39
   3  -1  -4    7.05    0.38
   3   1  -4    7.38    0.38
   3   1  -4    7.03    0.40
  -3   1   4    6.93    0.28
  -3   1   3  313.78    5.83
  -3   1   3  304.62    5.81
  -3  -1   3  316.03    5.79
  -3   1   3  315.25    5.85
  -3   1   3  311.79    5.77
   3  -1  -3  316.96    5.91
   3  -1  -3  323.19    5.87
   3   1  -3  320.16    5.88
  -3  -1   3  317.07    5.87
  -3  -1   2   32.30    0.77
  -3   1   2   33.16    0.77
  -3   1   2   32.51    0.79
  -3   1   2   34.09    0.80
  -3  -1   2   34.64    0.78
  -3   1   2   35.04    0.77
  -3   1   2   34.44    0.76
   3  -1  -2   33.29    0.81
   3   1  -2   33.92    0.79
   3  -1  -2   33.91    0.77
  -3  -1   2   34.99    0.78
   3   1  -1   34.34    0.77
   3  -1  -1   34.61    0.73
  -3  -1   1   37.26    0.77
  -3   1   1   33.91    0.80
  -3  -1   1   34.50    0.76
  -3   1   1   35.51    0.81
  -3  -1   1   34.61    0.77
  -3   1   1   32.65    0.79
  -3   1   1   32.59    0.81
  -3  -1   1   35.73    0.81
  -3   1   1   35.91    0.81
  -3   1   1   33.57    0.70
  -3   1   1   37.40    0.87
   3   1  -1   34.73    0.80
   3  -1  -1   34.82    0.77
  -3  -1   1   35.42    0.79
   3  -1   0  160.14    3.04
   3   1   0  168.22    3.10
   3   1   0  169.83    3.12
  -3  -1   0  169.47    3.10
  -3   1   0  169.73    3.17
  -3  -1   0  167.69    3.15
  -3  -1   0  168.14    3.14
  -3   1   0  164.25    3.18
  -3   1   0  168.90    3.17
  -3  -1   0  169.28    3.16
  -3   1   0  170.42    3.19
  -3  -1   0  165.56    3.18
  -3   1   0  169.52    3.19
  -3  -1   0  172.17    3.20
  -3   1   0  170.78    3.18
  -3   1   0  170.21    3.23
  -3  -1   0  167.63    3.16
   3  -1   0  161.71    3.06
   3   1   0  168.43    3.13
  -3  -1   0  170.20    3.11
  -3  -1   0  165.91    3.16
  -3   1   0  159.88    3.05
   3   1   1  189.87    3.55
   3   1   1  186.83    3.53
  -3  -1  -1  192.07    3.53
  -3   1  -1  190.83    3.64
  -3  -1  -1  189.92    3.63
  -3   1  -1  203.94    3.66
  -3  -1  -1  196.78    3.63
  -3   1  -1  195.62    3.64
  -3  -1  -1  190.42    3.66
  -3   1  -1  200.94    3.64
  -3  -1  -1  195.75    3.63
  -3   1  -1  192.50    3.65
  -3   1  -1  192.40    3.70
  -3  -1  -1  189.44    3.68
  -3  -1  -1  190.84    3.66
  -3   1  -1  201.88    3.68
  -3   1  -1  181.92    3.68
  -3   1  -1  193.24    3.69
  -3   1  -1  192.98    3.65
  -3  -1  -1  198.57    3.68
  -3  -1  -1  195.75    3.62
   3   1   1  180.73    3.55
  -3  -1  -1  189.37    3.55
  -3  -1  -1  202.21    3.65
  -3   1  -1  176.66    3.65
  -3  -1  -1  188.97    3.55
   3   1   2    2.20    0.15
  -3  -1  -2    2.28    0.29
  -3   1  -2    1.99    0.28
  -3   1  -2    2.29    0.28
  -3   1  -2    1.96    0.30
  -3  -1  -2    2.38    0.29
  -3  -1  -2    2.43    0.28
  -3   1  -2    2.21    0.28
  -3   1  -2    2.37    0.30
  -3  -1  -2    1.90    0.28
  -3  -1  -2    2.22    0.27
  -3  -1  -2    2.16    0.30
  -3  -1  -2    2.19    0.23
  -3  -1  -2    2.26    0.27
  -3   1  -2    2.13    0.29
  -3   1  -2    2.03    0.26
  -3  -1  -2    2.16    0.15
  -3  -1  -2    2.11    0.30
  -3  -1  -3    1.59    0.24
  -3   1  -3    1.97    0.27
  -3   1  -3    1.65    0.28
  -3   1  -3    1.54    0.28
  -3  -1  -3    1.38    0.25
  -3   1  -3    1.32    0.29
  -3  -1  -3    1.91    0.30
  -3  -1  -3    1.62    0.28
  -3   1  -3    1.88    0.29
  -3   1  -3    1.50    0.28
  -3   1  -3    1.60    0.28
  -3  -1  -3    1.71    0.25
  -3  -1  -3    1.65    0.27
  -3  -1  -3    1.70    0.29
  -3   1  -3    1.70    0.29
  -3   1  -3    1.65    0.27
  -3   1  -3    1.75    0.29
  -3   1  -3    1.84    0.33
  -3  -1  -4  260.78    5.03
  -3   1  -4  270.32    5.13
  -3  -1  -4  264.08    5.04
  -3  -1  -4  269.58    5.00
  -3   1  -4  265.29    5.02
  -3  -1  -4  267.04    5.08
  -3   1  -4  256.07    5.07
  -3   1  -4  261.67    5.08
  -3  -1  -5   66.08    1.51
  -3   1  -5   70.62    1.54
  -3  -1  -5   66.78    1.52
  -3  -1  -5   68.45    1.56
  -3   1  -5   65.98    1.56
  -3  -1  -5   66.09    1.55
  -3   1  -5   66.16    1.50
  -3   1  -5   70.44    1.56
  -3  -1  -5   67.08    1.62
  -3   1  -5   71.87    1.64
  -3   1  -5   71.01    1.58
  -3   1  -6    0.46    0.22
  -3  -1  -6    0.11    0.23
  -3   1  -6    0.27    0.29
  -3   1  -6    0.28    0.27
  -3  -1  -6    0.52    0.27
  -3   1  -6    0.14    0.26
  -3   1  -6    0.26    0.23
  -3   1  -6   -0.03    0.28
  -3  -1  -6    0.10    0.30
  -3  -1  -6    0.18    0.34
  -3   1  -6    0.71    0.36
  -3  -1  -7   17.25    0.62
  -3   1  -7   16.72    0.63
  -3   1  -7   15.23    0.57
  -3   1  -7   15.38    0.63
  -3  -1  -7   15.60    0.65
  -3  -1  -7   17.69    0.76
  -3   1  -7   16.33    0.77
  -3  -1  -7   16.71    0.64
  -3   1  -7   15.59    0.64
  -3   1  -7   15.96    0.65
  -3  -1  -8   44.98    1.19
  -3   1  -8   45.72    1.23
  -3  -1  -8   47.74    1.37
  -3   1  -8   47.16    1.38
  -3  -1  -8   42.52    1.23
  -3   1  -8   45.15    1.22
  -3  -1  -9    0.86    0.30
  -3   1  -9    0.67    0.31
  -3   1  -9    0.85    0.42
  -3  -1  -9    0.63    0.42
  -3   1  -9    0.73    0.31
  -3  -1  -9    0.54    0.31
  -3  -1 -10   81.78    1.98
  -3   1 -10   73.44    1.93
  -3  -1 -11   13.07    0.50
  -3   1 -11   13.13    0.54
  -3  -1 -11   12.93    0.66
  -3   1 -11   12.04    0.63
  -3  -1 -11   12.27    0.50
  -3   1 -12   31.31    0.82
  -3   1 -12   34.58    0.94
  -3  -2  13   27.37    0.84
  -3   2  13   28.08    0.85
  -3  -2  13   28.12    0.84
   3  -2 -13   28.23    0.87
   3   2 -13   27.57    0.84
   3   2 -13   27.99    0.79
   3  -2 -13   29.54    0.80
   3  -2 -12   43.20    1.17
  -3  -2  12   42.12    1.25
   3   2 -12   44.97    1.27
   3   2 -12   43.23    1.15
  -3  -2  12   41.42    1.23
  -3  -2  11    1.00    0.42
  -3  -2  11    0.79    0.37
  -3   2  11    0.33    0.38
   3   2 -11    1.35    0.43
   3  -2 -10   16.95    0.73
   3   2 -10   16.98    0.73
  -3  -2   9   75.87    1.90
  -3   2   9   77.06    1.93
   3   2  -9   73.71    1.84
   3  -2  -9   72.84    1.82
   3  -2  -9   71.79    1.93
   3   2  -8    0.02    0.33
  -3   2   8    0.07    0.33
   3  -2  -8   -0.16    0.34
  -3  -2   8    0.32    0.35
   3  -2  -8    0.30    0.35
  -3   2   7  105.85    2.38
  -3  -2   7  108.90    2.39
   3  -2  -7  107.62    2.42
   3   2  -7  104.06    2.35
   3  -2  -7  108.33    2.33
  -3  -2   6    3.49    0.37
  -3   2   6    3.57    0.36
   3  -2  -6    3.51    0.37
   3  -2  -6    3.82    0.34
   3   2  -6    3.38    0.35
  -3   2   6    3.83    0.31
   3  -2  -5   64.66    1.54
  -3   2   5   66.13    1.51
  -3  -2   5   65.63    1.52
  -3   2   5   68.21    1.49
  -3   2   4  102.04    2.14
  -3   2   4  104.55    2.16
   3  -2  -4  100.96    2.19
   3  -2  -4  104.87    2.13
   3   2  -4  109.43    2.17
  -3  -2   4  107.68    2.17
   3  -2  -3    3.29    0.26
   3   2  -3    3.05    0.28
  -3   2   3    2.73    0.22
  -3   2   3    3.15    0.26
  -3  -2   3    3.41    0.21
   3  -2  -3    3.01    0.29
  -3  -2   3    2.97    0.27
   3  -2  -2  189.11    3.49
   3   2  -2  184.13    3.53
  -3  -2   2  187.32    3.53
  -3   2   2  190.25    3.52
  -3  -2   2  181.73    3.43
  -3  -2   2  182.45    3.46
  -3   2   2  180.79    3.49
  -3   2   2  186.24    3.52
  -3   2   2  187.62    3.48
  -3  -2   2  186.27    3.51
  -3   2   2  188.57    3.50
   3   2  -2  190.41    3.59
  -3   2   2  191.78    3.59
   3  -2  -2  184.34    3.53
  -3  -2   2  184.77    3.57
   3  -2  -1  168.50    3.13
   3   2  -1  164.70    3.19
   3   2  -1  167.95    3.22
  -3  -2   1  166.55    3.19
  -3   2   1  174.91    3.21
  -3  -2   1  164.14    3.17
  -3  -2   1  168.37    3.15
  -3   2   1  173.46    3.21
  -3   2   1  165.62    3.21
  -3   2   1  172.58    3.22
  -3  -2   1  159.76    3.19
  -3  -2   1  174.04    3.23
  -3   2   1  171.58    3.21
  -3   2   1  167.17    3.23
  -3   2   1  173.29    3.28
   3   2  -1  171.53    3.23
   3  -2  -1  163.92    3.17
  -3  -2   1  172.46    3.22
   3   2   0  355.09    6.15
   3   2   0  354.55    6.11
  -3  -2   0  362.91    6.11
  -3  -2   0  342.07    6.13
  -3  -2   0  356.33    6.13
  -3   2   0  358.89    6.17
  -3   2   0  353.50    6.17
  -3   2   0  364.70    6.18
  -3   2   0  346.50    6.16
  -3   2   0  356.11    6.19
  -3   2   0  350.80    6.24
  -3  -2   0  364.99    6.20
  -3  -2   0  343.89    6.16
  -3   2   0  359.06    6.19
  -3   2   0  354.69    6.18
  -3   2   0  367.88    6.24
  -3  -2   0  357.50    6.14
   3   2   0  366.94    6.16
   3  -2   0  346.20    6.05
  -3  -2   0  360.38    6.13
  -3  -2   0  351.89    6.13
   3   2   1   47.79    1.01
  -3  -2  -1   46.67    0.98
  -3   2  -1   47.17    1.08
  -3  -2  -1   49.95    1.06
  -3   2  -1   48.97    1.07
  -3  -2  -1   48.72    1.04
  -3   2  -1   46.46    1.08
  -3   2  -1   47.47    1.07
  -3   2  -1   47.81    1.10
  -3   2  -1   47.93    1.13
  -3  -2  -1   47.66    1.10
  -3  -2  -1   46.09    1.07
  -3   2  -1   49.33    1.10
  -3  -2  -1   47.37    1.02
  -3   2  -1   49.97    1.08
  -3  -2  -1   47.55    1.09
   3   2   1   48.30    1.01
  -3  -2  -1   47.35    1.00
  -3  -2  -1   49.41    1.06
  -3   2  -1   44.34    1.11
  -3  -2  -1   47.59    1.01
   3   2   2    2.38    0.19
  -3  -2  -2    1.75    0.18
  -3   2  -2    2.01    0.30
  -3   2  -2    2.14    0.27
  -3  -2  -2    2.14    0.28
  -3   2  -2    2.16    0.27
  -3   2  -2    2.14    0.26
  -3  -2  -2    1.89    0.27
  -3  -2  -2    1.94    0.25
  -3   2  -2    1.98    0.28
  -3  -2  -2    2.06    0.23
  -3  -2  -2    2.63    0.27
  -3   2  -2    2.19    0.31
  -3   2  -2    2.41    0.29
  -3  -2  -2    2.43    0.19
  -3  -2  -2    2.17    0.30
  -3  -2  -3   41.27    0.94
  -3   2  -3   40.49    0.97
  -3   2  -3   40.55    0.98
  -3  -2  -3   39.44    0.96
  -3  -2  -3   40.41    0.96
  -3   2  -3   38.60    1.01
  -3   2  -3   42.13    1.03
  -3   2  -3   39.31    1.03
  -3  -2  -3   40.17    1.01
  -3   2  -3   39.77    1.02
  -3  -2  -3   39.25    0.93
  -3   2  -3   41.63    1.00
  -3  -2  -3   39.87    0.88
  -3   2  -3   42.11    1.00
  -3   2  -3   42.48    0.99
  -3   2  -3   40.79    1.00
  -3  -2  -3   39.20    0.99
  -3  -2  -4  101.04    2.10
  -3   2  -4   98.69    2.20
  -3   2  -4  105.36    2.20
  -3  -2  -4  105.53    2.10
  -3  -2  -4  105.52    2.11
  -3  -2  -4  105.44    2.10
  -3  -2  -4  100.48    2.16
  -3   2  -4   96.91    2.17
  -3   2  -5   22.10    0.66
  -3  -2  -5   21.76    0.65
  -3   2  -5   21.54    0.68
  -3   2  -5   20.90    0.68
  -3  -2  -5   20.87    0.70
  -3   2  -5   20.46    0.65
  -3   2  -5   21.67    0.78
  -3   2  -5   23.09    0.75
  -3   2  -5   22.00    0.72
  -3  -2  -5   20.26    0.70
  -3  -2  -6   49.42    1.19
  -3   2  -6   48.06    1.18
  -3   2  -6   48.04    1.23
  -3  -2  -6   49.14    1.27
  -3   2  -6   51.34    1.25
  -3   2  -6   50.25    1.21
  -3   2  -6   49.14    1.30
  -3  -2  -6   50.88    1.34
  -3  -2  -6   49.66    1.25
  -3   2  -6   48.03    1.25
  -3  -2  -7   43.08    1.10
  -3   2  -7   43.50    1.15
  -3   2  -7   42.62    1.09
  -3  -2  -7   42.84    1.17
  -3   2  -7   40.51    1.14
  -3  -2  -7   45.03    1.28
  -3   2  -7   40.97    1.18
  -3   2  -7   43.70    1.28
  -3   2  -7   40.41    1.13
  -3  -2  -7   41.47    1.13
  -3  -2  -8    8.55    0.46
  -3   2  -8    8.55    0.50
  -3  -2  -8    8.03    0.52
  -3   2  -8    9.03    0.51
  -3  -2  -8    9.00    0.62
  -3   2  -8    9.27    0.65
  -3   2  -8    8.38    0.52
  -3   2  -9   74.89    1.78
  -3  -2  -9   77.06    1.86
  -3  -2  -9   77.59    1.99
  -3   2  -9   79.69    1.98
  -3  -2  -9   76.95    1.76
  -3   2  -9   76.94    1.82
  -3  -2 -10    8.31    0.62
  -3   2 -10    8.14    0.57
  -3  -2 -11    3.53    0.33
  -3  -2 -11    4.15    0.44
  -3   2 -11    2.97    0.39
  -3   2 -11    3.01    0.32
  -3   2 -12    3.43    0.35
  -3  -2 -12    3.55    0.36
  -3   2 -12    3.75    0.29
   3  -3 -13    1.19    0.25
   3   3 -13    1.25    0.25
  -3   3  13    1.02    0.29
  -3  -3  13    1.39    0.26
   3  -3 -13    1.34    0.30
   3   3 -13    1.48    0.29
  -3  -3  13    1.44    0.29
   3  -3 -12   19.03    0.70
  -3  -3  12   17.40    0.72
  -3  -3  12   19.43    0.78
   3   3 -12   17.98    0.76
   3   3 -12   17.97    0.66
  -3   3  11   10.23    0.64
  -3  -3  11   10.50    0.62
  -3  -3  11    9.67    0.65
   3   3 -11   10.60    0.67
   3   3 -10   31.86    1.05
   3  -3 -10   31.46    1.03
  -3  -3  10   33.63    1.11
  -3   3  10   33.92    1.15
  -3   3   9   87.70    2.13
  -3  -3   9   84.45    2.10
   3   3  -9   84.74    2.05
   3  -3  -9   87.61    2.04
   3  -3  -9   83.97    2.14
  -3  -3   8   64.61    1.67
  -3   3   8   65.75    1.71
   3   3  -8   64.19    1.65
   3  -3  -8   68.55    1.64
   3  -3  -8   66.10    1.73
  -3  -3   7  138.38    2.97
  -3   3   7  141.13    2.98
   3   3  -7  137.01    2.93
   3  -3  -7  138.54    2.92
   3  -3  -7  139.74    3.00
  -3   3   6   75.44    1.74
  -3  -3   6   75.53    1.75
   3  -3  -6   74.40    1.77
   3   3  -6   74.66    1.73
   3  -3  -6   73.88    1.69
  -3   3   5    3.58    0.30
  -3   3   5    3.98    0.36
   3  -3  -5    3.55    0.35
   3   3  -5    3.58    0.33
  -3  -3   5    4.26    0.36
  -3  -3   4   36.95    0.91
   3   3  -4   33.23    0.87
   3  -3  -4   34.67    0.85
  -3   3   4   33.13    0.88
  -3   3   4   34.11    0.88
  -3   3   4   34.30    0.88
   3  -3  -4   34.30    0.92
  -3  -3   4   33.95    0.87
   3   3  -3  241.95    4.55
   3  -3  -3  237.87    4.50
  -3   3   3  234.07    4.47
  -3   3   3  241.96    4.52
  -3   3   3  240.68    4.56
   3  -3  -3  236.96    4.57
  -3  -3   3  245.22    4.55
   3   3  -2   12.41    0.44
   3  -3  -2   12.98    0.38
  -3  -3   2   12.39    0.43
  -3   3   2   12.62    0.39
  -3  -3   2   11.81    0.34
  -3   3   2   12.06    0.42
  -3   3   2   13.37    0.44
  -3   3   2   12.50    0.37
  -3  -3   2   12.51    0.37
  -3   3   2   13.06    0.41
  -3   3   2   13.54    0.48
   3   3  -2   12.44    0.48
   3  -3  -2   12.97    0.44
  -3  -3   2   10.89    0.46
   3   3  -1  202.63    3.85
   3  -3  -1  201.41    3.77
   3   3  -1  208.97    3.89
  -3  -3   1  205.74    3.85
  -3  -3   1  209.47    3.81
  -3   3   1  201.11    3.85
  -3   3   1  192.87    3.87
  -3   3   1  205.17    3.87
  -3   3   1  204.00    3.87
  -3   3   1  214.21    3.87
  -3  -3   1  193.63    3.82
  -3   3   1  206.33    3.92
  -3   3   1  207.27    3.88
   3   3  -1  207.12    3.90
   3  -3  -1  206.06    3.83
  -3  -3   1  206.40    3.89
   3   3   0   93.81    1.83
   3   3   0   94.81    1.86
  -3  -3   0   93.57    1.82
  -3   3   0   95.47    1.88
  -3  -3   0   93.65    1.83
  -3   3   0   91.57    1.86
  -3   3   0   88.65    1.86
  -3   3   0   93.16    1.85
  -3   3   0   89.83    1.87
  -3  -3   0   91.91    1.84
  -3   3   0   91.63    1.88
  -3  -3   0   93.02    1.81
  -3   3   0   91.34    1.91
  -3   3   0   88.74    1.87
   3  -3   0   90.27    1.75
   3   3   0   95.99    1.87
  -3  -3   0   92.29    1.85
  -3  -3   0   91.05    1.80
   3   3   1   75.97    1.55
  -3  -3  -1   74.07    1.52
  -3  -3  -1   80.62    1.58
  -3   3  -1   77.67    1.59
  -3  -3  -1   75.15    1.53
  -3   3  -1   75.61    1.60
  -3   3  -1   78.62    1.58
  -3   3  -1   73.13    1.63
  -3  -3  -1   76.44    1.60
  -3   3  -1   76.05    1.60
  -3  -3  -1   73.01    1.51
   3   3   1   76.00    1.56
  -3  -3  -1   78.31    1.56
  -3  -3  -1   75.73    1.55
  -3  -3  -2   15.38    0.51
  -3   3  -2   16.00    0.53
  -3   3  -2   14.36    0.50
  -3   3  -2   15.92    0.57
  -3  -3  -2   14.60    0.45
  -3   3  -2   15.49    0.53
  -3   3  -2   14.90    0.55
  -3  -3  -2   14.31    0.53
  -3  -3  -2   15.54    0.44
  -3   3  -2   14.84    0.53
  -3   3  -2   15.47    0.55
  -3  -3  -2   14.97    0.50
  -3  -3  -2   15.15    0.46
  -3  -3  -2   14.26    0.43
   3   3   2   14.86    0.45
   3   3   3    1.99    0.21
  -3  -3  -3    1.79    0.19
  -3   3  -3    1.92    0.30
  -3  -3  -3    1.91    0.26
  -3   3  -3    1.75    0.28
  -3  -3  -3    1.88    0.24
  -3   3  -3    1.62    0.32
  -3   3  -3    2.03    0.32
  -3   3  -3    2.06    0.29
  -3  -3  -3    3.06    0.32
  -3  -3  -3    2.10    0.21
  -3   3  -3    2.71    0.33
  -3  -3  -3    2.15    0.22
  -3   3  -3    1.86    0.34
  -3  -3  -4   45.73    1.05
  -3   3  -4   45.22    1.11
  -3   3  -4   43.65    1.17
  -3  -3  -4   46.29    1.08
  -3  -3  -4   45.44    1.14
  -3   3  -4   45.80    1.15
  -3   3  -4   48.00    1.16
  -3   3  -4   47.01    1.14
  -3   3  -4   47.26    1.20
  -3   3  -4   47.04    1.20
  -3   3  -5   49.59    1.19
  -3   3  -5   49.31    1.22
  -3  -3  -5   46.65    1.22
  -3   3  -5   51.12    1.25
  -3   3  -5   49.73    1.20
  -3   3  -5   50.62    1.22
  -3   3  -5   49.62    1.30
  -3   3  -5   50.27    1.28
  -3   3  -6    2.22    0.29
  -3  -3  -6    2.28    0.27
  -3   3  -6    2.41    0.32
  -3  -3  -6    2.13    0.33
  -3   3  -6    1.98    0.35
  -3   3  -6    2.33    0.34
  -3   3  -6    1.78    0.28
  -3   3  -6    1.95    0.31
  -3  -3  -6    2.57    0.36
  -3   3  -6    2.72    0.43
  -3  -3  -6    2.68    0.43
  -3  -3  -7   83.46    1.90
  -3   3  -7   87.93    1.99
  -3  -3  -7   85.24    1.96
  -3   3  -7   88.56    2.00
  -3   3  -7   87.62    1.95
  -3  -3  -7   92.82    2.05
  -3   3  -7   85.31    1.98
  -3  -3  -7   94.31    2.14
  -3   3  -7   91.82    2.14
  -3   3  -7   89.17    2.08
  -3   3  -8    0.43    0.34
  -3   3  -8    0.38    0.29
  -3  -3  -8    0.08    0.35
  -3   3  -8    0.03    0.41
  -3  -3  -8    0.49    0.42
  -3   3  -8    0.70    0.34
  -3   3  -9    5.13    0.45
  -3  -3  -9    5.80    0.56
  -3  -3  -9    5.89    0.47
  -3   3 -10    0.55    0.39
  -3  -3 -10    0.53    0.40
  -3   3 -11    8.60    0.46
  -3  -3 -11    9.65    0.58
  -3  -3 -11    9.96    0.46
  -3  -3 -12    3.19    0.34
  -3   3 -12    3.41    0.32
  -3   3 -12    3.18    0.28
  -3  -4  13    8.06    0.41
   3   4 -13    7.74    0.41
   3   4 -13    7.20    0.36
   3  -4 -13    7.52    0.38
  -3  -4  13    8.23    0.42
   3  -4 -12    4.26    0.39
  -3  -4  12    4.39    0.42
   3   4 -12    4.72    0.44
  -3  -4  12    3.38    0.39
   3   4 -12    3.97    0.37
   3  -4 -11  182.41    3.68
  -3  -4  11  167.86    3.80
   3   4 -11  168.51    3.82
   3   4 -11  182.27    3.67
  -3  -4  11  178.36    3.75
  -3   4  10    1.32    0.42
  -3  -4  10    0.66    0.40
   3   4 -10    0.28    0.33
   3  -4 -10    0.49    0.35
  -3  -4   9   26.78    1.04
   3   4  -9   28.26    1.08
   3  -4  -9   26.83    1.02
   3   4  -9   27.98    0.97
   3  -4  -9   28.63    0.96
  -3  -4   9   28.74    1.01
  -3   4   9   29.19    1.04
  -3  -4   8    0.88    0.41
  -3   4   8    1.98    0.42
  -3  -4   8    1.45    0.41
   3  -4  -8    2.08    0.37
   3   4  -8    1.90    0.38
   3   4  -8    1.14    0.44
   3  -4  -8    1.33    0.40
  -3  -4   7    1.21    0.38
   3   4  -7    1.68    0.45
   3  -4  -7    1.84    0.37
  -3   4   7    1.63    0.36
   3   4  -7    1.51    0.36
  -3  -4   7    1.84    0.35
   3  -4  -7    1.31    0.33
  -3  -4   6   17.53    0.72
   3   4  -6   16.38    0.74
   3  -4  -6   16.85    0.69
   3   4  -6   16.84    0.65
   3  -4  -6   16.35    0.61
  -3   4   6   16.62    0.66
  -3  -4   6   16.58    0.67
  -3  -4   5    3.55    0.39
  -3   4   5    3.68    0.35
   3  -4  -5    3.34    0.37
   3   4  -5    3.66    0.40
   3   4  -5    2.97    0.32
   3  -4  -5    3.09    0.30
  -3  -4   5    3.84    0.35
  -3  -4   4  161.39    3.21
  -3   4   4  156.35    3.12
   3   4  -4  160.14    3.22
  -3   4   4  158.55    3.10
  -3   4   4  154.78    3.09
   3  -4  -4  155.93    3.16
   3  -4  -4  157.56    3.09
  -3  -4   3  115.56    2.38
  -3   4   3  112.82    2.25
   3   4  -3  115.04    2.33
   3   4  -3  115.04    2.38
   3  -4  -3  117.14    2.28
  -3   4   3  113.48    2.32
   3   4  -3  115.93    2.41
  -3  -4   3  118.32    2.33
  -3  -4   2  234.65    4.39
  -3   4   2  231.31    4.33
  -3   4   2  240.25    4.39
  -3   4   2  228.72    4.36
  -3   4   2  222.89    4.39
  -3   4   2  226.42    4.42
   3  -4  -2  233.90    4.39
   3   4  -2  231.19    4.40
   3   4  -2  232.39    4.44
   3  -4  -2  233.03    4.32
   3   4  -1   60.47    1.30
  -3  -4   1   60.29    1.29
  -3  -4   1   60.24    1.22
  -3   4   1   61.40    1.31
  -3   4   1   61.97    1.29
  -3   4   1   60.26    1.30
  -3   4   1   61.39    1.31
  -3   4   1   59.76    1.31
  -3   4   1   58.29    1.34
  -3   4   1   60.41    1.34
   3   4  -1   59.58    1.34
   3  -4  -1   61.37    1.27
  -3  -4   1   60.94    1.33
  -3  -4   0   39.75    0.86
  -3   4   0   38.68    0.91
  -3   4   0   34.77    0.91
  -3   4   0   37.89    0.92
  -3   4   0   35.99    0.89
  -3  -4   0   36.70    0.87
  -3   4   0   37.42    0.95
  -3   4   0   38.85    0.91
  -3  -4   0   37.86    0.82
   3   4   0   38.65    0.92
   3  -4   0   39.02    0.81
  -3  -4   0   39.44    0.91
  -3  -4   0   37.53    0.81
   3   4   1   92.99    1.94
  -3  -4  -1   93.50    1.90
  -3   4  -1  100.98    1.97
  -3   4  -1   97.01    1.96
  -3  -4  -1   93.62    1.92
  -3   4  -1   95.69    2.02
  -3   4  -1   91.14    1.97
  -3   4  -1   96.83    1.94
  -3   4  -1  101.28    1.98
  -3   4  -1   96.81    2.02
  -3  -4  -1   93.60    1.86
   3   4   1   98.62    1.96
  -3  -4  -1   98.58    1.91
  -3  -4  -1   94.74    1.94
  -3   4  -2   56.36    1.23
  -3  -4  -2   54.20    1.16
  -3   4  -2   55.93    1.27
  -3   4  -2   57.03    1.29
  -3   4  -2   58.93    1.32
  -3   4  -2   51.93    1.27
  -3   4  -2   54.28    1.31
  -3   4  -2   54.88    1.27
  -3  -4  -2   54.61    1.14
  -3  -4  -2   56.30    1.22
  -3  -4  -2   54.53    1.18
  -3   4  -2   55.16    1.25
  -3   4  -3   50.20    1.25
  -3  -4  -3   51.85    1.10
  -3  -4  -3   51.00    1.21
  -3   4  -3   51.48    1.22
  -3   4  -3   51.64    1.23
  -3   4  -3   47.51    1.25
  -3   4  -3   47.48    1.22
  -3  -4  -3   48.86    1.10
  -3  -4  -4    3.42    0.26
  -3   4  -4    3.14    0.32
  -3   4  -4    2.79    0.31
  -3   4  -4    2.82    0.34
  -3   4  -4    3.60    0.31
  -3   4  -4    3.89    0.33
  -3  -4  -4    3.89    0.26
  -3   4  -4    3.24    0.35
  -3   4  -4    4.10    0.38
  -3  -4  -4    3.27    0.33
  -3   4  -4    3.46    0.34
  -3  -4  -4    3.52    0.26
  -3   4  -4    2.90    0.38
  -3  -4  -4    3.14    0.37
  -3   4  -5   20.25    0.67
  -3   4  -5   22.05    0.69
  -3  -4  -5   20.50    0.69
  -3   4  -5   19.40    0.71
  -3   4  -5   20.48    0.68
  -3   4  -5   20.49    0.70
  -3  -4  -5   20.88    0.74
  -3   4  -5   20.78    0.75
  -3   4  -5   20.61    0.76
  -3   4  -6    0.84    0.33
  -3   4  -6    0.78    0.31
  -3  -4  -6    0.88    0.30
  -3   4  -6    0.81    0.30
  -3   4  -6    1.10    0.28
  -3   4  -6    0.59    0.29
  -3   4  -6    0.79    0.38
  -3  -4  -6    0.78    0.36
  -3   4  -7   48.37    1.28
  -3   4  -7   46.48    1.22
  -3   4  -7   47.38    1.22
  -3  -4  -7   49.22    1.30
  -3  -4  -7   49.05    1.37
  -3   4  -7   47.60    1.35
  -3   4  -7   45.47    1.33
  -3  -4  -7   45.51    1.23
  -3   4  -8    0.55    0.34
  -3  -4  -8    0.19    0.35
  -3   4  -8    0.25    0.28
  -3   4  -8    0.12    0.27
  -3   4  -8    0.26    0.42
  -3  -4  -8    0.13    0.41
  -3   4  -8    0.31    0.33
  -3   4  -9    9.27    0.53
  -3  -4  -9    9.80    0.56
  -3   4 -10    1.33    0.41
  -3  -4 -10    1.83    0.45
  -3   4 -11   14.01    0.57
  -3   4 -11   13.69    0.61
  -3  -4 -11   14.19    0.56
  -3   4 -12   39.52    0.94
  -3  -4 -12   41.59    1.03
   3  -5 -13    3.94    0.29
   3   5 -13    3.42    0.27
   3   5 -13    3.22    0.26
   3  -5 -12    0.57    0.29
  -3  -5  12    0.31    0.29
   3   5 -12    0.38    0.31
  -3  -5  12    0.29    0.32
   3   5 -12    0.31    0.25
   3   5 -12    0.08    0.27
   3  -5 -11  115.16    2.49
  -3  -5  11  108.12    2.55
   3  -5 -11  111.25    2.56
   3   5 -11  109.26    2.58
   3   5 -11  113.78    2.46
  -3  -5  11  109.15    2.53
   3  -5 -10  145.53    3.15
  -3  -5  10  147.40    3.27
   3  -5 -10  145.66    3.25
   3   5 -10  145.16    3.30
   3   5 -10  151.21    3.16
  -3  -5  10  142.59    3.21
   3  -5  -9    3.31    0.44
  -3  -5   9    4.43    0.49
   3   5  -9    4.05    0.51
   3  -5  -9    3.91    0.49
  -3   5   9    3.73    0.46
   3   5  -9    3.36    0.42
   3  -5  -8    9.00    0.55
  -3   5   8   10.02    0.61
  -3  -5   8    9.55    0.58
  -3  -5   8    8.56    0.60
   3   5  -8    8.90    0.55
   3  -5  -8    9.49    0.60
   3   5  -8    9.01    0.65
  -3  -5   7    4.16    0.48
   3   5  -7    3.28    0.48
   3  -5  -7    3.54    0.42
  -3   5   7    3.92    0.44
   3   5  -7    3.73    0.40
   3  -5  -7    3.79    0.39
  -3  -5   7    3.81    0.42
  -3   5   6   39.49    1.10
  -3  -5   6   38.75    1.14
   3   5  -6   37.43    1.15
   3  -5  -6   38.22    1.11
   3   5  -6   36.98    1.06
   3  -5  -6   37.89    1.03
  -3  -5   6   38.00    1.10
  -3  -5   5   40.03    1.06
  -3   5   5   42.62    1.10
  -3  -5   5   39.55    1.14
   3   5  -5   41.66    1.17
   3  -5  -5   41.75    1.12
   3   5  -5   39.92    1.07
   3  -5  -5   41.69    1.04
  -3  -5   4   31.25    0.83
  -3  -5   4   29.63    0.89
  -3   5   4   31.56    0.83
  -3   5   4   28.63    0.77
  -3   5   4   27.94    0.77
   3  -5  -4   28.46    0.85
   3   5  -4   29.26    0.91
   3   5  -4   29.13    0.83
   3  -5  -4   30.77    0.79
  -3  -5   3    3.78    0.35
  -3   5   3    3.92    0.26
   3  -5  -3    3.65    0.27
  -3   5   3    3.73    0.29
  -3   5   3    3.76    0.30
   3   5  -3    3.78    0.36
   3  -5  -3    4.28    0.33
   3   5  -3    3.61    0.35
   3   5  -2   18.88    0.59
   3   5  -2   19.75    0.64
  -3   5   2   19.34    0.52
  -3   5   2   18.98    0.56
  -3  -5   2   19.37    0.58
   3  -5  -2   19.55    0.52
  -3   5   2   18.58    0.60
  -3   5   2   19.61    0.59
   3   5  -2   18.88    0.64
   3  -5  -2   19.71    0.59
  -3  -5   2   17.50    0.60
  -3  -5   1   14.75    0.49
  -3   5   1   14.10    0.49
  -3  -5   1   13.65    0.39
  -3   5   1   15.41    0.51
  -3   5   1   14.65    0.50
  -3   5   1   13.85    0.52
   3  -5  -1   14.70    0.46
   3   5  -1   14.08    0.51
   3   5  -1   14.54    0.48
  -3  -5   0   29.27    0.70
  -3   5   0   28.33    0.77
  -3   5   0   29.57    0.76
  -3   5   0   29.34    0.82
  -3   5   0   28.92    0.77
  -3   5   0   29.16    0.74
  -3   5   0   29.00    0.76
  -3   5   0   28.61    0.81
  -3  -5   0   28.28    0.65
   3   5   0   29.67    0.78
  -3  -5   0   29.21    0.74
  -3  -5  -1   76.08    1.57
  -3   5  -1   74.73    1.61
  -3   5  -1   76.81    1.61
  -3   5  -1   73.85    1.60
  -3   5  -1   75.03    1.62
  -3   5  -1   76.83    1.59
  -3   5  -1   76.52    1.62
  -3   5  -1   74.01    1.67
  -3  -5  -1   77.99    1.53
   3   5   1   73.46    1.61
  -3   5  -1   75.10    1.66
  -3   5  -1   71.53    1.63
  -3  -5  -2  127.19    2.44
  -3   5  -2  126.18    2.53
  -3   5  -2  119.46    2.54
  -3   5  -2  118.43    2.52
  -3  -5  -2  122.38    2.43
  -3   5  -2  121.42    2.54
  -3  -5  -2  121.42    2.47
  -3  -5  -2  124.40    2.44
   3   5   2  120.71    2.47
   3   5   3    2.38    0.25
  -3  -5  -3    2.79    0.27
  -3   5  -3    2.06    0.29
  -3   5  -3    2.90    0.31
  -3   5  -3    2.31    0.32
  -3   5  -3    2.47    0.33
  -3   5  -3    2.83    0.35
  -3   5  -3    2.99    0.32
  -3   5  -3    3.34    0.35
  -3   5  -3    2.88    0.32
  -3  -5  -3    2.86    0.28
  -3   5  -3    2.94    0.37
  -3  -5  -3    2.32    0.30
  -3   5  -4    1.55    0.30
  -3   5  -4    1.65    0.28
  -3   5  -4    0.97    0.27
  -3   5  -4    1.38    0.29
  -3   5  -4    1.11    0.30
  -3   5  -4    1.33    0.33
  -3  -5  -4    1.04    0.30
  -3   5  -4    1.13    0.32
  -3   5  -4    1.21    0.35
  -3  -5  -4    1.09    0.31
  -3  -5  -4    1.62    0.24
   3   5   4    1.10    0.24
  -3   5  -5   17.02    0.61
  -3   5  -5   16.83    0.63
  -3  -5  -5   15.17    0.63
  -3   5  -5   17.62    0.64
  -3  -5  -5   16.57    0.59
  -3  -5  -5   16.40    0.69
  -3   5  -5   18.31    0.71
  -3   5  -5   15.99    0.69
  -3   5  -6   28.12    0.90
  -3   5  -6   29.30    0.87
  -3  -5  -6   32.13    0.99
  -3   5  -6   30.89    0.98
  -3   5  -6   30.51    0.99
  -3  -5  -6   27.43    0.89
  -3   5  -7    1.38    0.35
  -3   5  -7    1.29    0.32
  -3   5  -7    1.56    0.32
  -3   5  -7    0.67    0.38
  -3  -5  -7    1.50    0.44
  -3   5  -7    1.21    0.37
  -3  -5  -7    1.38    0.34
  -3   5  -8   44.34    1.24
  -3  -5  -8   43.20    1.32
  -3   5  -8   45.93    1.33
  -3   5  -8   44.96    1.33
  -3   5  -8   44.71    1.19
  -3  -5  -8   44.27    1.27
  -3  -5  -9    2.94    0.42
  -3   5  -9    2.97    0.38
  -3   5 -10    0.33    0.30
  -3  -5 -10    0.23    0.32
  -3   5 -10   -0.02    0.35
  -3  -5 -10    0.55    0.37
  -3   5 -10    0.04    0.31
  -3   5 -11   24.72    0.76
  -3   5 -11   23.13    0.78
  -3  -5 -11   23.81    0.76
  -3   5 -12    0.16    0.20
  -3  -5 -12    0.01    0.18
  -3  -5 -12    0.23    0.25
   3   6 -13    0.16    0.17
   3  -6 -13    0.17    0.19
   3   6 -13    0.17    0.18
   3  -6 -12   53.18    1.28
  -3  -6  12   51.20    1.31
   3   6 -12   49.91    1.28
   3   6 -12   50.57    1.32
   3   6 -12   53.21    1.25
  -3  -6  12   50.40    1.32
   3  -6 -11   66.03    1.63
  -3  -6  11   66.49    1.70
   3  -6 -11   66.11    1.72
   3   6 -11   67.39    1.73
   3   6 -11   65.00    1.61
  -3  -6  11   66.64    1.69
   3  -6 -10    2.38    0.40
   3   6 -10    2.26    0.48
   3  -6 -10    2.10    0.44
  -3  -6  10    1.53    0.43
   3   6 -10    2.30    0.38
  -3  -6  10    2.43    0.44
   3  -6  -9    9.83    0.58
  -3  -6   9    8.43    0.61
   3  -6  -9    9.48    0.63
   3   6  -9    8.68    0.64
   3   6  -9    9.00    0.57
   3  -6  -8   12.84    0.65
  -3  -6   8   13.08    0.72
   3  -6  -8   12.47    0.70
   3   6  -8   12.87    0.75
   3   6  -8   13.44    0.66
  -3  -6   8   12.99    0.67
   3  -6  -7   67.61    1.63
  -3  -6   7   65.48    1.73
   3  -6  -7   66.09    1.70
   3   6  -7   65.58    1.76
   3   6  -7   66.13    1.67
  -3  -6   7   66.18    1.70
   3  -6  -6   94.82    2.08
   3  -6  -6   92.78    2.16
   3   6  -6   97.07    2.24
   3   6  -6   93.92    2.12
  -3  -6   6   96.48    2.15
  -3  -6   6   87.96    2.19
  -3  -6   5    3.93    0.36
   3  -6  -5    4.69    0.35
   3   6  -5    4.00    0.42
   3  -6  -5    3.90    0.38
   3   6  -5    3.85    0.36
  -3  -6   5    3.95    0.39
  -3  -6   4   80.31    1.76
  -3  -6   4   78.27    1.82
   3   6  -4   79.52    1.86
   3  -6  -4   79.98    1.80
   3   6  -4   78.57    1.82
   3   6  -4   80.49    1.76
   3  -6  -3   37.19    0.88
  -3  -6   3   34.49    0.96
  -3   6   3   33.71    0.89
   3   6  -3   33.71    1.00
   3  -6  -3   35.99    0.94
   3   6  -3   36.26    0.98
  -3  -6   2    4.09    0.34
  -3   6   2    4.21    0.29
  -3   6   2    4.06    0.31
  -3   6   2    4.10    0.32
   3   6  -2    3.29    0.36
   3   6  -2    3.73    0.35
  -3  -6   1  169.29    3.33
  -3  -6   1  168.22    3.37
  -3   6   1  168.93    3.38
  -3   6   1  169.05    3.31
  -3   6   1  162.63    3.36
  -3   6   1  173.59    3.37
  -3   6   1  165.63    3.33
   3   6  -1  166.48    3.40
   3  -6  -1  176.97    3.30
   3   6  -1  174.08    3.39
   3   6  -1  179.04    3.35
   3   6   0  122.24    2.50
  -3  -6   0  121.57    2.44
  -3  -6   0  123.76    2.37
  -3   6   0  126.32    2.44
  -3   6   0  125.29    2.47
  -3   6   0  113.87    2.41
  -3   6   0  121.04    2.50
  -3   6   0  123.45    2.46
  -3   6   0  121.39    2.51
   3   6   0  122.07    2.51
  -3  -6   0  118.96    2.48
  -3  -6  -1  129.78    2.58
  -3  -6  -1  127.55    2.62
  -3   6  -1  134.94    2.59
  -3   6  -1  127.94    2.66
  -3   6  -1  125.42    2.66
  -3  -6  -1  129.09    2.58
   3   6   1  131.33    2.65
  -3  -6  -1  130.45    2.62
   3   6   1  127.88    2.63
  -3   6  -2  107.26    2.27
  -3   6  -2  111.70    2.34
  -3   6  -2  112.59    2.29
  -3   6  -2  104.25    2.31
  -3  -6  -2  108.81    2.19
  -3  -6  -2  110.73    2.27
  -3  -6  -2  109.68    2.22
   3   6   2  106.96    2.27
   3   6   3   45.03    1.10
  -3   6  -3   45.22    1.09
  -3   6  -3   42.40    1.08
  -3   6  -3   43.61    1.06
  -3   6  -3   43.22    1.16
  -3   6  -3   43.78    1.12
  -3   6  -3   44.12    1.12
  -3   6  -3   44.30    1.12
  -3  -6  -3   42.08    1.09
  -3  -6  -3   41.68    1.05
  -3   6  -3   42.20    1.16
  -3   6  -3   43.97    1.17
  -3  -6  -4    0.50    0.23
  -3   6  -4    0.78    0.25
   3   6   4    0.69    0.25
  -3  -6  -4    0.40    0.22
  -3   6  -4    0.61    0.32
  -3  -6  -4    0.52    0.29
  -3   6  -4    0.67    0.26
  -3   6  -4    0.77    0.26
  -3   6  -4    0.38    0.25
  -3  -6  -4    0.64    0.25
  -3   6  -4    0.60    0.34
  -3  -6  -4    0.47    0.27
  -3   6  -5    0.84    0.27
   3   6   5    0.64    0.26
  -3  -6  -5    0.75    0.26
  -3   6  -5    0.23    0.26
  -3   6  -5    0.81    0.29
  -3  -6  -5    0.55    0.25
  -3   6  -5    0.65    0.37
  -3  -6  -5    0.91    0.34
  -3   6  -5    0.45    0.35
  -3  -6  -5    0.97    0.31
  -3   6  -6    4.42    0.41
  -3   6  -6    4.81    0.38
  -3  -6  -6    5.04    0.45
  -3   6  -6    4.76    0.49
  -3   6  -6    4.83    0.47
  -3  -6  -6    4.27    0.37
  -3   6  -7  243.84    4.87
  -3   6  -7  242.28    4.80
  -3   6  -7  246.67    4.85
  -3  -6  -7  258.71    4.99
  -3   6  -7  245.42    5.00
  -3   6  -7  239.45    4.96
  -3  -6  -7  241.66    4.85
  -3   6  -8  155.03    3.30
  -3   6  -8  155.27    3.25
  -3  -6  -8  158.06    3.34
  -3  -6  -8  161.42    3.41
  -3   6  -8  158.45    3.42
  -3   6  -8  158.63    3.41
  -3   6  -9    2.13    0.35
  -3  -6  -9    2.45    0.40
  -3   6  -9    2.59    0.43
  -3  -6  -9    1.87    0.40
  -3   6  -9    2.41    0.39
  -3   6 -10    4.43    0.38
  -3  -6 -10    3.49    0.40
  -3   6 -10    3.79    0.43
  -3  -6 -10    3.43    0.44
  -3   6 -10    4.00    0.41
  -3   6 -11   47.78    1.15
  -3  -6 -11   48.06    1.24
  -3  -6 -11   45.64    1.14
  -3   6 -12   20.76    0.59
  -3  -6 -12   19.16    0.55
   3  -7 -13   17.46    0.50
  -3  -7  12    0.14    0.25
   3  -7 -12    0.17    0.24
   3   7 -12   -0.26    0.26
   3   7 -12    0.05    0.25
  -3  -7  12    0.10    0.27
   3   7 -12    0.13    0.23
  -3  -7  11    0.46    0.32
   3   7 -11    0.69    0.34
   3  -7 -11    0.18    0.33
  -3  -7  11    0.72    0.34
   3   7 -11   -0.16    0.27
   3  -7 -11    0.04    0.30
  -3  -7  10    0.08    0.35
   3   7 -10   -0.28    0.39
   3  -7 -10   -0.60    0.39
  -3  -7  10    0.02    0.36
   3  -7  -9    8.17    0.56
  -3  -7   9    7.95    0.59
   3   7  -9    9.12    0.56
  -3  -7   8    5.91    0.52
   3  -7  -8    6.49    0.49
  -3  -7   8    5.84    0.52
   3   7  -8    5.87    0.56
   3  -7  -8    5.24    0.52
   3   7  -8    5.63    0.50
  -3  -7   7   16.69    0.76
   3  -7  -7   15.32    0.72
   3   7  -7   14.00    0.76
   3   7  -7   14.45    0.68
  -3  -7   7   15.73    0.73
   3  -7  -7   16.18    0.68
  -3  -7   6   38.28    1.19
   3   7  -6   40.41    1.24
   3  -7  -6   39.56    1.18
  -3  -7   6   38.89    1.17
   3   7  -6   39.42    1.13
   3  -7  -6   40.49    1.11
  -3  -7   5    7.49    0.51
  -3  -7   5    7.61    0.45
   3  -7  -5    7.78    0.44
   3   7  -5    8.01    0.55
   3  -7  -5    8.53    0.48
   3   7  -5    7.25    0.45
  -3  -7   4   82.32    1.93
  -3   7   4   79.77    1.80
   3   7  -4   84.77    2.00
   3  -7  -4   86.56    1.93
   3   7  -4   84.59    1.88
   3   7  -4   88.34    1.96
  -3  -7   4   87.39    1.88
   3  -7  -4   87.08    1.85
  -3  -7   3  183.00    3.65
   3  -7  -3  185.89    3.53
  -3  -7   3  181.40    3.59
   3   7  -3  177.20    3.68
   3  -7  -3  179.59    3.60
   3   7  -3  175.50    3.59
   3   7  -3  183.13    3.67
  -3  -7   2  243.82    4.82
  -3  -7   2  250.44    4.77
  -3   7   2  241.21    4.76
   3   7  -2  253.25    4.86
   3  -7  -2  252.67    4.77
   3   7  -2  252.60    4.86
   3   7  -2  243.64    4.78
   3   7  -1   12.39    0.53
  -3   7   1   10.76    0.47
  -3   7   1   11.12    0.43
  -3   7   1   10.06    0.47
  -3   7   1   11.20    0.48
   3   7  -1   12.32    0.54
  -3  -7   1   11.54    0.51
   3   7   0    5.92    0.39
  -3   7   0    5.29    0.35
  -3   7   0    5.85    0.31
  -3   7   0    5.68    0.38
  -3   7   0    5.72    0.39
   3   7   0    5.80    0.39
  -3  -7   0    6.29    0.40
   3   7   1   36.62    0.97
  -3   7  -1   34.12    0.92
  -3   7  -1   35.79    0.95
  -3   7  -1   35.97    0.99
  -3   7  -1   33.83    0.97
  -3  -7  -1   35.44    0.88
   3   7   1   35.57    0.98
  -3  -7  -1   35.90    0.96
  -3  -7  -1   34.69    0.95
  -3   7  -2   14.70    0.55
  -3   7  -2   16.41    0.56
  -3   7  -2   14.63    0.61
  -3   7  -2   14.19    0.53
  -3   7  -2   14.70    0.57
  -3   7  -2   13.90    0.62
  -3   7  -2   15.42    0.57
  -3  -7  -2   15.09    0.58
   3   7   2   14.54    0.58
   3   7   3  124.82    2.60
  -3  -7  -3  122.09    2.54
  -3   7  -3  123.48    2.57
  -3   7  -3  119.70    2.54
  -3   7  -3  124.49    2.53
  -3   7  -3  126.12    2.60
  -3   7  -3  125.27    2.60
  -3  -7  -3  123.15    2.59
  -3   7  -3  123.49    2.66
  -3   7  -4   13.92    0.57
  -3   7  -4   15.05    0.59
  -3   7  -4   13.96    0.56
  -3   7  -4   14.03    0.56
   3   7   4   14.91    0.61
  -3  -7  -4   14.68    0.55
  -3  -7  -4   15.24    0.61
  -3  -7  -4   13.85    0.58
  -3   7  -4   15.19    0.67
  -3   7  -4   13.11    0.63
  -3   7  -5   44.26    1.16
  -3   7  -5   44.34    1.13
  -3   7  -5   43.70    1.15
   3   7   5   44.71    1.21
  -3  -7  -5   43.27    1.13
  -3  -7  -5   40.79    1.18
  -3  -7  -5   42.64    1.16
  -3  -7  -5   42.35    1.17
  -3   7  -5   44.17    1.27
  -3   7  -5   43.66    1.26
  -3   7  -6   29.48    0.88
  -3   7  -6   31.62    0.94
   3   7   6   30.55    0.98
  -3  -7  -6   30.04    0.89
  -3  -7  -6   27.96    0.92
  -3  -7  -6   28.71    0.92
  -3  -7  -6   30.31    0.99
  -3   7  -6   30.21    1.03
  -3   7  -6   31.35    1.01
  -3   7  -7  174.47    3.77
  -3   7  -7  176.60    3.73
  -3   7  -7  179.79    3.64
  -3  -7  -7  167.03    3.60
  -3   7  -8   39.26    1.14
  -3   7  -8   41.40    1.13
  -3  -7  -8   39.48    1.18
  -3   7  -8   40.91    1.28
  -3   7  -9  175.16    3.81
  -3   7  -9  183.84    3.86
  -3   7 -10    2.67    0.33
  -3  -7 -10    2.24    0.34
  -3   7 -10    2.45    0.37
  -3  -7 -10    2.35    0.40
  -3   7 -10    2.14    0.36
  -3   7 -11    9.67    0.44
  -3  -7 -11   10.11    0.50
  -3  -7 -11    9.83    0.44
  -3   7 -12    8.38    0.34
   3  -8 -12   12.05    0.47
   3   8 -12   11.94    0.43
  -3  -8  12   11.45    0.48
   3   8 -12   11.21    0.49
   3   8 -12   11.18    0.48
   3   8 -12   12.10    0.45
  -3  -8  12   11.70    0.51
   3  -8 -11    2.95    0.34
  -3  -8  11    2.84    0.37
   3   8 -11    3.07    0.39
   3  -8 -11    2.76    0.38
   3   8 -11    3.44    0.34
  -3  -8  11    2.92    0.38
   3   8 -11    2.45    0.38
   3  -8 -10   43.06    1.19
  -3  -8  10   40.07    1.24
   3   8 -10   41.53    1.29
   3  -8 -10   43.17    1.27
   3   8 -10   41.84    1.19
  -3  -8  10   42.17    1.25
   3   8  -9   31.21    1.02
   3  -8  -9   31.04    1.00
  -3  -8   9   30.20    1.07
   3  -8  -8   41.23    1.21
   3  -8  -8   41.59    1.28
   3   8  -8   39.91    1.32
   3   8  -8   41.18    1.22
  -3  -8   8   40.22    1.27
   3  -8  -7    5.00    0.45
   3   8  -7    5.42    0.55
   3  -8  -7    6.05    0.52
   3   8  -7    5.72    0.48
  -3  -8   7    5.67    0.51
  -3  -8   7    5.23    0.51
   3  -8  -6   12.63    0.58
  -3  -8   6   12.40    0.65
   3   8  -6   11.95    0.69
   3  -8  -6   13.63    0.66
  -3  -8   6   14.15    0.67
   3   8  -6   11.31    0.59
  -3  -8   5    3.89    0.40
   3  -8  -5    3.88    0.36
  -3   8   5    3.32    0.31
  -3  -8   5    3.64    0.42
   3   8  -5    3.37    0.46
   3  -8  -5    3.67    0.38
   3   8  -5    3.43    0.39
   3  -8  -4   57.35    1.33
  -3  -8   4   57.97    1.39
  -3   8   4   52.83    1.29
  -3  -8   4   55.74    1.43
   3   8  -4   57.57    1.49
   3  -8  -4   53.72    1.40
   3   8  -4   58.52    1.41
   3   8  -4   55.95    1.47
  -3  -8   3   94.13    1.99
  -3   8   3   89.48    1.92
  -3  -8   3   86.76    2.04
   3   8  -3   89.37    2.09
   3  -8  -3   92.77    2.00
   3   8  -3   88.75    2.00
   3   8  -3   92.31    2.07
  -3  -8   2   94.10    2.12
  -3  -8   2   94.19    2.07
   3   8  -2   96.17    2.17
   3  -8  -2   97.17    2.07
   3   8  -2  102.00    2.18
   3   8  -2  100.09    2.10
   3   8  -1   73.13    1.63
   3   8  -1   73.43    1.68
  -3  -8   1   72.77    1.61
  -3   8   1   74.60    1.62
  -3   8   1   70.82    1.62
   3   8  -1   74.34    1.69
   3  -8  -1   69.47    1.59
  -3  -8   1   73.75    1.67
   3   8   0  243.69    4.70
  -3  -8   0  241.93    4.63
  -3   8   0  230.16    4.61
  -3   8   0  239.77    4.59
  -3   8   0  243.13    4.68
  -3   8   0  239.81    4.66
  -3   8   0  233.79    4.60
   3   8   0  238.67    4.70
  -3  -8   0  241.56    4.69
   3   8   1  196.05    3.98
  -3  -8  -1  199.47    3.91
  -3   8  -1  210.09    3.93
  -3   8  -1  199.20    3.90
  -3   8  -1  196.99    3.99
  -3   8  -1  198.48    3.96
  -3   8  -1  192.11    3.91
   3   8   1  201.29    3.99
  -3  -8  -1  196.85    3.96
  -3  -8  -1  200.39    3.97
  -3   8  -2    4.51    0.37
  -3   8  -2    4.77    0.36
  -3   8  -2    4.13    0.33
  -3   8  -2    5.15    0.38
  -3   8  -2    4.70    0.40
  -3   8  -2    3.74    0.35
  -3  -8  -2    4.60    0.39
   3   8   2    4.72    0.38
  -3  -8  -2    4.25    0.35
  -3   8  -3    1.98    0.32
  -3   8  -3    1.81    0.29
  -3   8  -3    1.89    0.37
  -3   8  -3    1.65    0.30
  -3   8  -3    1.68    0.34
  -3  -8  -3    1.84    0.33
  -3   8  -3    1.37    0.37
   3   8   3    1.76    0.32
  -3  -8  -3    1.69    0.32
  -3   8  -4    1.14    0.28
   3   8   4    1.32    0.31
  -3  -8  -4    1.26    0.30
  -3   8  -4    0.95    0.35
  -3   8  -4    0.83    0.29
  -3   8  -4    1.33    0.31
  -3   8  -4    1.03    0.30
  -3  -8  -4    0.98    0.30
  -3   8  -4    1.31    0.38
  -3   8  -5    2.69    0.35
   3   8   5    2.75    0.39
  -3  -8  -5    2.02    0.32
  -3   8  -5    2.41    0.44
  -3  -8  -5    1.90    0.37
  -3   8  -5    3.14    0.34
  -3   8  -5    2.82    0.35
  -3   8  -5    2.14    0.35
  -3  -8  -5    2.04    0.34
  -3   8  -5    2.05    0.41
  -3  -8  -5    2.42    0.34
  -3   8  -6   60.19    1.49
  -3   8  -6   60.06    1.49
   3   8   6   65.11    1.62
  -3  -8  -6   57.55    1.47
  -3  -8  -6   54.50    1.49
  -3  -8  -6   60.30    1.54
  -3  -8  -6   60.60    1.55
  -3   8  -6   62.15    1.66
  -3   8  -6   62.18    1.60
  -3  -8  -7  213.21    4.25
  -3   8  -7  209.97    4.27
  -3   8  -7  205.22    4.32
  -3   8  -7  202.49    4.15
  -3  -8  -7  199.35    4.10
  -3  -8  -8  119.92    2.67
  -3   8  -8  123.57    2.61
  -3   8  -8  119.85    2.63
  -3  -8  -9    9.48    0.56
  -3   8  -9    8.72    0.54
  -3   8  -9    9.09    0.51
  -3   8  -9    8.34    0.57
  -3   8 -10   -0.02    0.27
  -3  -8 -10    0.18    0.29
  -3  -8 -10    0.21    0.31
  -3   8 -10    0.21    0.29
  -3   8 -11    6.41    0.35
  -3  -8 -11    6.06    0.36
  -3  -8 -11    7.14    0.40
   3   9 -12    7.58    0.30
   3   9 -12    7.47    0.39
   3   9 -12    8.37    0.34
   3  -9 -12    8.69    0.37
   3  -9 -11   27.86    0.83
   3   9 -11   27.21    0.75
  -3  -9  11   27.02    0.87
  -3  -9  11   28.27    0.87
   3   9 -11   28.83    0.90
   3   9 -11   28.17    0.89
   3  -9 -11   26.91    0.88
   3   9 -11   27.01    0.81
   3  -9 -10   20.88    0.75
  -3  -9  10   20.45    0.80
  -3  -9  10   20.28    0.80
   3   9 -10   20.00    0.83
   3  -9 -10   18.82    0.82
   3   9 -10   21.33    0.75
   3   9  -9   68.48    1.82
   3  -9  -9   67.80    1.79
  -3  -9   9   67.53    1.76
  -3  -9   9   66.28    1.76
   3   9  -8    1.02    0.38
   3  -9  -8    0.63    0.34
  -3  -9   7   23.59    0.95
   3   9  -7   23.49    0.98
   3  -9  -7   25.06    0.95
   3   9  -7   24.40    0.91
  -3  -9   7   25.62    0.95
   3  -9  -7   26.57    0.88
  -3  -9   6    2.24    0.41
   3   9  -6    2.06    0.45
   3  -9  -6    2.48    0.39
   3   9  -6    2.62    0.40
   3  -9  -6    2.17    0.35
  -3  -9   6    2.41    0.38
  -3  -9   5   15.77    0.73
   3   9  -5   17.23    0.78
   3  -9  -5   17.29    0.73
   3   9  -5   15.63    0.68
   3  -9  -5   16.89    0.64
  -3  -9   5   16.62    0.69
  -3  -9   4    2.82    0.40
   3   9  -4    3.14    0.45
   3  -9  -4    2.03    0.35
   3   9  -4    2.74    0.35
  -3  -9   4    2.97    0.36
   3   9  -4    3.54    0.42
   3  -9  -4    2.88    0.31
  -3  -9   3   24.47    0.84
  -3  -9   3   25.04    0.80
   3   9  -3   25.28    0.89
   3  -9  -3   23.96    0.80
   3   9  -3   26.77    0.83
   3   9  -3   24.30    0.85
  -3  -9   2   42.63    1.20
  -3   9   2   45.63    1.15
  -3   9   2   43.11    1.08
   3   9  -2   45.88    1.25
   3   9  -2   44.10    1.17
   3   9  -2   43.62    1.24
   3  -9  -2   44.25    1.13
  -3  -9   2   44.12    1.14
   3   9  -1   12.98    0.57
   3   9  -1   13.70    0.62
  -3  -9   1   13.10    0.54
  -3   9   1   13.10    0.55
  -3   9   1   12.60    0.47
  -3   9   1   12.34    0.49
   3   9  -1   12.36    0.61
  -3  -9   1   12.72    0.58
   3   9   0    2.55    0.35
  -3  -9   0    3.03    0.33
  -3   9   0    3.19    0.34
  -3   9   0    3.16    0.31
  -3   9   0    2.95    0.34
  -3   9   0    3.77    0.33
   3   9   0    2.89    0.38
  -3  -9   0    2.84    0.36
   3   9   1    1.11    0.31
  -3  -9  -1    1.41    0.30
  -3   9  -1    1.15    0.28
  -3   9  -1    1.51    0.24
  -3   9  -1    1.31    0.29
  -3   9  -1    1.18    0.31
  -3   9  -1    1.48    0.29
   3   9   1    1.38    0.32
  -3  -9  -1    0.86    0.30
  -3  -9  -1    1.23    0.31
  -3   9  -2   13.00    0.55
  -3   9  -2   12.52    0.54
  -3   9  -2   12.75    0.50
  -3   9  -2   12.55    0.54
  -3   9  -2   13.08    0.58
  -3   9  -2   11.61    0.54
  -3  -9  -2   13.75    0.61
  -3  -9  -2   11.99    0.54
   3   9   2   13.05    0.60
  -3   9  -3    2.06    0.30
   3   9   3    1.82    0.34
  -3  -9  -3    1.89    0.33
  -3   9  -3    2.51    0.42
  -3   9  -3    2.32    0.31
  -3   9  -3    2.30    0.33
  -3  -9  -3    2.59    0.37
  -3   9  -4    1.38    0.28
   3   9   4    2.25    0.38
  -3  -9  -4    1.71    0.33
  -3   9  -4    1.55    0.40
  -3   9  -4    1.49    0.30
  -3   9  -4    1.59    0.33
  -3  -9  -4    1.84    0.36
  -3   9  -5  133.32    2.85
  -3   9  -5  133.09    2.84
  -3   9  -5  134.59    2.82
   3   9   5  143.44    3.00
  -3  -9  -5  134.53    2.85
  -3  -9  -5  136.08    2.91
  -3  -9  -5  130.07    2.90
  -3   9  -5  130.81    2.99
  -3   9  -6   11.93    0.59
  -3   9  -6   14.24    0.61
   3   9   6   15.12    0.72
  -3  -9  -6   13.21    0.60
  -3  -9  -6   12.87    0.63
  -3  -9  -6   13.00    0.66
  -3   9  -6   13.93    0.69
  -3   9  -6   12.49    0.72
  -3  -9  -7  147.55    3.15
  -3  -9  -7  150.73    3.23
  -3   9  -7  156.37    3.37
  -3   9  -7  151.35    3.27
  -3   9  -7  153.85    3.18
  -3   9  -8    2.92    0.37
  -3  -9  -8    2.46    0.39
  -3  -9  -8    3.24    0.42
  -3   9  -8    2.44    0.45
  -3   9  -9    0.03    0.28
  -3   9  -9    0.53    0.26
  -3  -9  -9    0.15    0.31
  -3  -9  -9    0.10    0.33
  -3   9  -9    0.18    0.34
  -3   9 -10    3.83    0.38
  -3  -9 -10    5.07    0.39
  -3   9 -10    4.46    0.35
  -3   9 -11   21.24    0.65
  -3  -9 -11   22.45    0.64
  -3   9 -11   21.69    0.61
   3 -10 -12    1.07    0.19
   3 -10 -11   19.66    0.63
  -3 -10  11   19.65    0.67
  -3 -10  11   18.63    0.65
   3  10 -11   18.94    0.68
   3  10 -11   18.86    0.66
   3 -10 -11   19.31    0.69
   3  10 -11   18.31    0.61
   3 -10 -10  232.87    4.60
  -3 -10  10  231.35    4.68
  -3 -10  10  233.44    4.67
   3  10 -10  227.33    4.68
   3  10 -10  233.62    4.71
   3 -10 -10  236.31    4.71
   3  10 -10  236.51    4.61
   3 -10  -9   45.38    1.22
  -3 -10   9   44.53    1.29
  -3 -10   9   41.95    1.27
   3 -10  -9   42.20    1.29
   3  10  -9   46.31    1.35
   3  10  -9   42.94    1.24
  -3 -10   8    2.21    0.42
   3  10  -8    2.42    0.41
   3 -10  -8    2.24    0.36
  -3 -10   7  128.00    3.01
   3  10  -7  132.11    3.07
   3 -10  -7  138.42    3.03
   3  10  -7  137.44    2.97
   3 -10  -7  137.15    2.91
  -3 -10   6    8.78    0.57
   3  10  -6    7.05    0.58
   3 -10  -6    7.60    0.55
   3  10  -6    7.55    0.52
   3 -10  -6    8.42    0.49
  -3 -10   6    6.35    0.48
  -3 -10   5   34.88    1.12
   3  10  -5   33.83    1.16
   3 -10  -5   35.36    1.09
   3  10  -5   32.64    1.04
  -3 -10   5   35.75    1.06
   3 -10  -5   34.48    0.99
  -3 -10   4   52.96    1.47
   3  10  -4   55.66    1.53
   3 -10  -4   56.89    1.45
   3  10  -4   53.43    1.44
   3  10  -4   55.64    1.54
  -3 -10   4   53.22    1.43
   3 -10  -4   56.60    1.34
  -3 -10   3   17.74    0.74
  -3 -10   3   17.84    0.68
   3  10  -3   19.14    0.78
   3 -10  -3   17.89    0.69
   3  10  -3   17.99    0.70
   3  10  -3   18.29    0.76
  -3 -10   2   16.70    0.70
  -3  10   2   16.75    0.67
   3  10  -2   17.67    0.74
   3  10  -2   17.10    0.67
   3  10  -2   16.35    0.71
   3 -10  -2   17.78    0.64
  -3 -10   2   16.58    0.65
   3  10  -1   12.41    0.57
   3  10  -1   10.57    0.58
  -3  10   1   11.58    0.54
  -3  10   1   11.71    0.47
  -3 -10   1   11.91    0.55
  -3  10   1   11.00    0.48
   3  10  -1   11.00    0.58
  -3 -10   1   10.93    0.56
   3  10   0   17.92    0.73
  -3  10   0   18.53    0.67
  -3  10   0   18.69    0.64
  -3  10   0   17.60    0.66
  -3 -10   0   18.57    0.68
  -3  10   0   18.49    0.64
   3  10   0   18.26    0.75
  -3 -10   0   18.17    0.72
  -3 -10   0   19.17    0.74
  -3 -10  -1   14.77    0.61
  -3  10  -1   14.47    0.57
  -3  10  -1   12.08    0.55
  -3  10  -1   13.13    0.61
  -3  10  -1   12.86    0.55
  -3 -10  -1   14.02    0.62
   3  10   1   13.51    0.64
  -3  10  -2  170.94    3.51
  -3  10  -2  178.24    3.53
  -3  10  -2  169.19    3.41
  -3  10  -2  170.66    3.54
  -3  10  -2  167.92    3.57
  -3  10  -2  172.74    3.51
  -3 -10  -2  178.11    3.63
  -3 -10  -2  180.05    3.56
   3  10   2  175.81    3.64
  -3  10  -3    0.70    0.26
   3  10   3    0.65    0.34
  -3 -10  -3    0.70    0.33
  -3  10  -3    0.40    0.35
  -3  10  -3    0.44    0.26
  -3  10  -3    0.47    0.31
  -3 -10  -3    0.56    0.32
  -3  10  -4    0.13    0.27
   3  10   4    0.20    0.32
  -3 -10  -4    0.26    0.32
  -3 -10  -4    0.24    0.32
  -3  10  -4    0.27    0.38
  -3  10  -4    0.48    0.31
  -3  10  -4   -0.21    0.30
  -3 -10  -4    0.60    0.34
  -3  10  -5    0.26    0.29
   3  10   5    0.32    0.36
  -3 -10  -5    0.08    0.30
  -3  10  -5    0.18    0.36
  -3 -10  -5    0.33    0.32
  -3  10  -5    0.08    0.34
  -3  10  -5    0.63    0.31
  -3 -10  -5    0.47    0.32
  -3  10  -6  102.82    2.33
  -3 -10  -6  105.68    2.36
  -3 -10  -6  104.81    2.39
  -3 -10  -6  109.44    2.46
  -3  10  -6  111.82    2.54
   3  10   7   -0.08    0.36
  -3 -10  -7   -0.08    0.27
  -3 -10  -7    0.18    0.32
  -3  10  -7    0.28    0.28
  -3  10  -8   58.50    1.60
  -3  10  -8   59.68    1.47
  -3  10  -8   60.59    1.47
  -3  10  -9    0.37    0.35
  -3  10  -9    0.41    0.25
  -3 -10  -9   -0.07    0.31
  -3  10  -9    0.03    0.26
  -3  10 -10   57.55    1.38
  -3  10 -10   57.35    1.28
  -3  10 -11    3.22    0.21
  -3 -10 -11    3.04    0.24
   3 -11 -11    2.67    0.26
   3  11 -11    2.69    0.29
   3 -11 -11    2.81    0.30
  -3 -11  11    2.42    0.29
   3  11 -11    2.48    0.25
  -3 -11  10    0.40    0.28
  -3  11  10    0.82    0.25
   3  11 -10    0.64    0.31
   3 -11 -10    0.74    0.27
   3  11 -10    0.80    0.32
   3 -11 -10    1.07    0.33
   3  11 -10    0.63    0.27
  -3 -11  10    1.00    0.30
  -3 -11   9   92.77    2.18
  -3 -11   9   93.42    2.19
   3 -11  -9   96.09    2.11
   3 -11  -9   92.64    2.21
   3  11  -9   94.95    2.24
   3  11  -9   94.02    2.13
  -3 -11   8   30.99    1.06
   3 -11  -8   33.68    1.10
   3  11  -8   31.22    1.11
  -3 -11   8   32.57    1.07
   3  11  -7   15.02    0.71
  -3 -11   7   15.50    0.76
   3 -11  -7   16.26    0.68
  -3 -11   6   61.23    1.66
   3  11  -6   61.57    1.70
   3 -11  -6   63.00    1.65
   3  11  -6   61.52    1.59
  -3 -11   6   58.43    1.57
   3 -11  -6   62.49    1.53
  -3 -11   5   24.87    0.99
   3  11  -5   28.11    1.05
   3 -11  -5   26.99    0.98
   3  11  -5   28.73    0.96
  -3 -11   5   26.58    0.93
   3 -11  -5   29.48    0.89
  -3 -11   4    0.83    0.36
   3 -11  -4    0.49    0.34
   3  11  -4    0.78    0.40
   3  11  -4    0.85    0.35
  -3 -11   4    0.19    0.31
   3  11  -4    0.75    0.37
  -3 -11   3    7.81    0.55
  -3 -11   3    8.54    0.52
   3  11  -3   10.12    0.61
   3 -11  -3   10.25    0.55
   3  11  -3    8.97    0.54
   3  11  -3    9.04    0.58
  -3  11   2    0.83    0.31
  -3 -11   2    0.21    0.34
   3 -11  -2    0.66    0.28
   3  11  -2    1.13    0.39
   3  11  -2    0.62    0.32
  -3 -11   2    0.48    0.32
   3  11  -2    0.93    0.37
   3  11  -1   23.12    0.88
   3  11  -1   24.64    0.84
  -3 -11   1   24.82    0.83
  -3  11   1   24.66    0.82
  -3  11   1   23.96    0.74
   3  11  -1   23.96    0.90
  -3 -11   1   23.27    0.88
   3  11   0   47.02    1.33
  -3 -11   0   47.27    1.25
  -3  11   0   45.45    1.22
  -3  11   0   45.51    1.18
  -3  11   0   43.00    1.20
   3  11   0   45.38    1.30
  -3 -11   0   47.94    1.31
  -3 -11   0   46.53    1.31
  -3  11  -1    1.69    0.33
  -3  11  -1    1.99    0.33
  -3  11  -1    1.85    0.30
  -3  11  -1    1.97    0.36
  -3  11  -1    1.79    0.31
  -3 -11  -1    1.35    0.35
   3  11   1    1.73    0.37
  -3 -11  -1    2.30    0.35
  -3  11  -2  213.45    4.30
  -3  11  -2  216.41    4.30
  -3  11  -2  213.88    4.37
  -3 -11  -2  215.11    4.35
  -3 -11  -2  214.68    4.42
   3  11   2  217.81    4.44
  -3 -11  -3    7.24    0.51
   3  11   3    7.90    0.54
  -3  11  -3    7.32    0.52
  -3 -11  -3    8.27    0.55
  -3  11  -3    7.65    0.48
  -3  11  -4  179.58    3.62
  -3 -11  -4  181.36    3.73
   3  11   4  186.72    3.86
  -3  11  -4  178.82    3.81
  -3 -11  -4  183.45    3.82
  -3  11  -4  179.66    3.70
  -3  11  -4  175.14    3.67
  -3 -11  -5   17.97    0.73
   3  11   5   18.25    0.81
  -3  11  -5   16.71    0.80
  -3 -11  -5   19.31    0.78
  -3  11  -5   17.42    0.72
  -3  11  -5   19.45    0.70
   3  11   6   81.10    1.98
  -3 -11  -6   77.96    1.91
  -3  11  -6   77.28    1.78
  -3  11  -7   35.30    1.17
  -3 -11  -7   35.68    1.09
   3  11   7   38.80    1.19
  -3  11  -8   27.20    0.97
  -3 -11  -8   26.35    0.82
  -3 -11  -8   28.70    0.90
  -3  11  -8   26.65    0.84
  -3  11  -8   28.62    0.85
  -3  11  -9   19.71    0.75
  -3 -11  -9   19.77    0.69
  -3  11  -9   19.71    0.63
  -3  11  -9   20.55    0.64
  -3  11 -10    0.63    0.26
  -3 -11 -10    0.52    0.24
  -3  11 -10    0.46    0.19
   3 -12 -11   14.36    0.45
  -3 -12  10    0.20    0.24
  -3  12  10    0.31    0.21
   3  12 -10    0.36    0.27
   3 -12 -10    0.25    0.23
   3  12 -10    0.48    0.26
   3 -12 -10    0.37    0.27
  -3 -12  10    0.03    0.26
   3  12 -10    0.21    0.22
  -3 -12   9    6.19    0.45
   3  12  -9    6.05    0.45
  -3 -12   9    6.24    0.45
   3 -12  -9    5.45    0.45
   3  12  -9    6.12    0.47
   3  12  -9    6.28    0.42
   3 -12  -9    6.69    0.41
  -3 -12   8    0.19    0.33
   3  12  -8    0.51    0.40
   3 -12  -8    0.10    0.33
   3  12  -8   -0.08    0.33
  -3 -12   8    0.14    0.35
   3 -12  -8    0.11    0.28
  -3 -12   7   28.94    1.01
   3  12  -7   27.50    1.02
   3 -12  -7   28.57    1.01
   3  12  -7   27.29    0.96
  -3 -12   7   28.82    1.00
   3  12  -6    1.23    0.37
   3 -12  -6    1.61    0.33
  -3 -12   6    0.97    0.34
  -3 -12   5   39.28    1.24
   3  12  -5   38.85    1.26
   3 -12  -5   39.05    1.19
   3  12  -5   38.40    1.17
  -3 -12   5   38.22    1.16
  -3 -12   4   12.78    0.68
  -3 -12   4   12.39    0.63
   3  12  -4   12.36    0.70
   3 -12  -4   12.77    0.65
   3  12  -4   12.32    0.65
   3  12  -4   13.36    0.72
  -3  12   3   25.89    0.92
  -3 -12   3   25.96    0.95
   3  12  -3   27.70    0.99
   3 -12  -3   26.00    0.91
   3  12  -3   27.95    0.94
   3  12  -3   27.48    0.99
  -3 -12   3   26.54    0.90
   3  12  -2   80.22    1.97
   3  12  -2   78.93    1.87
  -3  12   2   78.31    1.85
   3  12  -2   74.13    1.93
   3 -12  -2   73.35    1.81
  -3 -12   2   74.63    1.91
  -3 -12   2   78.38    1.85
   3  12  -1  150.24    3.30
   3  12  -1  152.36    3.22
  -3  12   1  152.34    3.07
  -3  12   1  148.77    3.16
   3  12  -1  152.36    3.30
  -3 -12   1  147.90    3.26
  -3 -12   1  150.29    3.27
  -3 -12   1  152.20    3.20
  -3 -12   0   23.62    0.83
  -3  12   0   23.73    0.81
  -3  12   0   22.94    0.77
  -3 -12   0   21.79    0.88
   3  12   0   23.63    0.91
  -3 -12  -1  118.17    2.55
  -3  12  -1  113.42    2.49
  -3  12  -1  114.99    2.47
  -3  12  -1  110.23    2.50
  -3 -12  -1  116.56    2.63
   3  12   1  112.31    2.63
  -3  12  -2    0.16    0.34
  -3  12  -2    0.23    0.31
  -3 -12  -2    0.36    0.35
   3  12   2    0.53    0.34
  -3 -12  -2   -0.04    0.34
  -3  12  -3   33.66    1.02
  -3  12  -3   33.42    1.09
  -3 -12  -3   33.98    1.05
  -3 -12  -3   31.94    1.10
   3  12   3   32.88    1.12
  -3 -12  -4   30.97    0.99
   3  12   4   32.00    1.10
  -3 -12  -4   30.69    1.05
  -3  12  -4   30.13    0.98
  -3  12  -4   31.12    0.94
  -3  12  -4   30.31    1.06
  -3 -12  -5   13.20    0.62
   3  12   5   13.15    0.72
  -3  12  -5   13.52    0.63
  -3 -12  -6    6.83    0.48
  -3  12  -6    6.68    0.55
  -3 -12  -6    7.18    0.51
  -3 -12  -6    6.37    0.45
   3  12   6    6.59    0.56
  -3  12  -7   11.39    0.64
  -3 -12  -7   10.62    0.52
   3  12   7   11.13    0.60
  -3 -12  -7   10.14    0.56
  -3  12  -7   10.21    0.48
  -3  12  -8    1.40    0.37
   3  12   8    1.12    0.30
  -3 -12  -8    1.38    0.27
  -3 -12  -8    1.69    0.32
  -3  12  -8    1.59    0.30
  -3  12  -8    1.52    0.27
  -3  12  -9   -0.17    0.29
  -3  12  -9    0.06    0.20
  -3  12  -9    0.14    0.21
  -3 -12  -9   -0.04    0.26
  -3 -12 -10    1.42    0.22
   3  13 -10   18.89    0.56
  -3  13  10   17.95    0.54
   3 -13 -10   20.24    0.56
  -3 -13  10   18.93    0.62
   3 -13 -10   18.78    0.62
   3  13 -10   17.13    0.59
  -3 -13   9    0.12    0.26
  -3  13   9   -0.01    0.25
  -3  13   9   -0.16    0.24
   3 -13  -9    0.01    0.23
   3  13  -9    0.05    0.27
   3  13  -9    0.05    0.27
   3 -13  -9    0.47    0.29
   3  13  -9    0.33    0.27
  -3 -13   9    0.05    0.28
  -3 -13   8    1.00    0.32
  -3  13   8    0.96    0.32
   3  13  -8    1.08    0.35
   3  13  -8    1.86    0.39
   3 -13  -8    1.36    0.34
  -3 -13   8    1.16    0.36
   3  13  -8    0.85    0.32
   3 -13  -8    1.00    0.29
   3  13  -7   33.20    1.06
  -3 -13   7   33.46    1.09
   3  13  -7   35.07    1.13
   3 -13  -7   35.46    1.11
   3  13  -7   35.02    1.06
  -3 -13   7   34.37    1.11
   3 -13  -7   34.14    0.99
  -3 -13   6    1.65    0.41
   3  13  -6    1.84    0.37
   3  13  -6    1.96    0.44
   3 -13  -6    1.14    0.36
  -3 -13   5    0.37    0.34
   3  13  -5    0.79    0.35
  -3  13   4  318.77    6.13
  -3 -13   4  307.16    6.20
  -3 -13   4  307.28    6.10
   3  13  -4  306.59    6.24
   3 -13  -4  312.93    6.14
   3  13  -4  308.57    6.13
  -3  13   3   36.48    1.13
  -3 -13   3   36.36    1.18
   3  13  -3   38.95    1.22
   3 -13  -3   37.11    1.12
   3  13  -3   36.08    1.14
   3  13  -3   36.85    1.21
  -3 -13   3   36.79    1.13
   3  13  -2  129.95    2.82
   3  13  -2  129.13    2.92
  -3  13   2  126.10    2.77
   3  13  -2  124.00    2.89
   3 -13  -2  125.71    2.76
  -3 -13   2  127.28    2.87
  -3 -13   2  129.49    2.89
  -3 -13   2  125.72    2.79
   3  13  -1    4.41    0.46
  -3  13   1    4.98    0.44
   3  13  -1    4.25    0.52
  -3 -13   1    4.48    0.50
  -3 -13   1    4.26    0.51
  -3 -13   1    4.43    0.46
   3  13  -1    4.65    0.49
  -3 -13   0  114.66    2.56
  -3 -13   0  113.07    2.63
   3  13   0  112.06    2.56
   3  13   0  115.84    2.66
  -3  13   0  114.14    2.50
  -3  13   0  112.07    2.44
  -3 -13  -1   85.16    1.98
  -3  13  -1   78.98    1.88
  -3  13  -1   80.09    1.91
  -3 -13  -1   81.76    2.04
   3  13   1   81.41    2.05
  -3  13  -2    0.53    0.34
  -3  13  -2    0.26    0.31
   3  13   2    0.81    0.40
  -3 -13  -2    0.35    0.35
  -3 -13  -2    0.38    0.36
  -3  13  -3   24.63    0.92
  -3 -13  -3   24.51    0.89
  -3  13  -3   24.99    0.85
  -3  13  -3   23.88    0.86
  -3 -13  -4   20.76    0.84
  -3  13  -4   23.08    0.83
  -3  13  -4   23.99    0.79
  -3 -13  -4   23.21    0.91
   3  13   4   23.21    0.93
  -3 -13  -5   23.67    0.84
  -3  13  -5   21.06    0.81
  -3 -13  -5   24.35    0.87
  -3  13  -5   22.77    0.90
  -3 -13  -5   26.40    0.92
   3  13   5   24.54    0.93
  -3  13  -6    0.36    0.35
  -3 -13  -6    0.56    0.31
   3  13   6    0.81    0.36
  -3 -13  -6    0.85    0.31
  -3 -13  -6    0.74    0.35
  -3 -13  -7   37.33    1.00
  -3 -13  -7   34.13    0.99
   3  13   7   35.18    1.08
  -3  13  -7   34.87    1.08
  -3  13  -8    0.47    0.32
  -3 -13  -8    0.37    0.27
  -3  13  -8    0.84    0.26
   3  13   8    0.86    0.26
  -3 -13  -8    0.62    0.23
  -3  13  -9   31.66    0.87
  -3  13  -9   29.00    0.75
  -3 -13  -9   30.69    0.80
  -3 -14   9    1.02    0.25
  -3 -14   9    0.71    0.24
  -3  14   9    1.06    0.22
   3 -14  -9    0.96    0.21
   3  14  -9    0.49    0.23
   3  14  -9    0.71    0.26
   3 -14  -9    0.74    0.25
   3  14  -9    0.88    0.23
  -3 -14   9    0.58    0.25
  -3 -14   8    0.50    0.28
  -3  14   8    0.38    0.28
  -3  14   8    0.32    0.25
   3 -14  -8   -0.05    0.22
   3  14  -8    0.10    0.26
   3  14  -8    0.38    0.29
   3 -14  -8    0.21    0.29
   3  14  -8    0.42    0.27
  -3 -14   8    0.15    0.29
  -3  14   7   41.76    1.16
  -3 -14   7   41.50    1.18
   3  14  -7   40.33    1.13
  -3  14   7   39.75    1.14
   3 -14  -7   41.84    1.08
   3  14  -7   42.67    1.23
   3 -14  -7   42.87    1.20
   3  14  -7   42.67    1.16
  -3 -14   7   41.87    1.21
  -3  14   6    0.66    0.35
  -3 -14   6    0.91    0.37
   3  14  -6    1.06    0.40
   3 -14  -6    0.90    0.35
  -3 -14   6    0.94    0.36
   3  14  -6    0.81    0.35
  -3  14   5   11.77    0.60
  -3 -14   5   10.24    0.57
  -3 -14   5   10.50    0.62
   3  14  -5   12.03    0.67
   3 -14  -5   10.04    0.60
   3  14  -5   10.47    0.59
  -3 -14   4   14.74    0.68
  -3  14   4   15.34    0.70
   3  14  -4   15.91    0.70
   3  14  -4   16.83    0.77
  -3 -14   3   16.01    0.72
  -3  14   3   16.19    0.72
   3  14  -3   15.96    0.72
   3  14  -3   16.57    0.78
   3  14  -2   79.57    1.93
  -3 -14   2   79.13    1.91
  -3  14   2   77.37    1.88
   3  14  -2   76.62    2.01
  -3 -14   2   79.16    2.01
  -3 -14   1   34.55    1.09
   3  14  -1   35.17    1.11
  -3  14   1   33.53    1.04
  -3 -14   0    1.02    0.39
  -3  14   0    0.69    0.32
   3  14   0    0.60    0.36
  -3  14   0    0.76    0.29
  -3  14  -1  111.77    2.46
  -3  14  -1  110.61    2.43
  -3 -14  -1  111.39    2.53
  -3  14  -2   21.77    0.80
  -3 -14  -2   23.02    0.85
  -3  14  -3    0.50    0.30
  -3  14  -3    0.31    0.33
  -3 -14  -3    0.48    0.36
   3  14   3    0.20    0.37
  -3 -14  -3    0.50    0.36
  -3 -14  -4    4.46    0.43
  -3  14  -4    3.97    0.40
  -3  14  -4    3.50    0.41
   3  14   4    4.80    0.51
  -3  14  -5   21.49    0.82
  -3 -14  -5   21.07    0.79
   3  14   5   22.54    0.88
  -3 -14  -5   21.65    0.83
  -3 -14  -5   21.38    0.78
  -3  14  -6   -0.22    0.35
  -3 -14  -6    0.10    0.28
  -3 -14  -6   -0.32    0.27
  -3 -14  -6    0.38    0.32
   3  14   6   -0.02    0.31
  -3 -14  -6    0.07    0.27
  -3  14  -7   21.31    0.78
  -3 -14  -7   21.80    0.71
  -3  14  -7   22.21    0.72
  -3 -14  -7   21.12    0.69
   3  14   7   23.14    0.77
  -3 -14  -8    5.03    0.30
  -3  14  -8    5.31    0.39
  -3 -14  -8    5.68    0.34
  -3  14  -8    5.09    0.32
  -3 -14  -9   29.78    0.73
  -3  15   9   10.15    0.37
   3  15  -9    9.48    0.35
   3  15  -8    3.52    0.30
  -3  15   8    3.65    0.32
  -3 -15   8    3.86    0.35
   3 -15  -8    3.81    0.34
   3  15  -8    3.14    0.34
  -3 -15   8    3.63    0.32
  -3 -15   8    3.82    0.33
  -3 -15   7    0.36    0.28
  -3 -15   7    0.33    0.27
   3  15  -7    0.32    0.29
   3 -15  -7    0.26    0.28
  -3 -15   7    0.40    0.30
   3  15  -7    0.25    0.27
  -3  15   7    0.45    0.28
  -3 -15   6    7.94    0.53
   3  15  -6    8.20    0.50
  -3  15   6    7.98    0.51
   3  15  -6    7.98    0.54
  -3 -15   6    9.20    0.54
   3 -15  -6    9.13    0.52
  -3 -15   6    8.97    0.55
   3  15  -5   52.99    1.40
  -3  15   5   52.79    1.40
   3  15  -5   52.67    1.47
   3 -15  -5   54.53    1.42
  -3 -15   5   52.82    1.45
  -3 -15   5   53.66    1.47
  -3 -15   5   52.78    1.38
   3  15  -4   64.76    1.71
   3 -15  -4   62.21    1.60
  -3 -15   4   62.89    1.68
  -3 -15   4   63.60    1.69
   3  15  -3   70.97    1.78
   3  15  -3   72.70    1.89
  -3  15   3   73.25    1.76
   3  15  -3   72.13    1.88
   3 -15  -3   70.08    1.75
  -3 -15   3   72.44    1.87
  -3 -15   3   70.52    1.86
  -3 -15   3   72.85    1.79
  -3  15   2    7.55    0.51
  -3 -15   2    8.55    0.61
   3  15  -2    8.12    0.53
   3  15  -2    8.13    0.58
  -3 -15   2    7.77    0.52
  -3  15   1   14.96    0.67
  -3 -15   1   15.98    0.78
   3  15  -1   15.18    0.71
   3  15  -1   15.21    0.77
  -3 -15   1   16.33    0.72
  -3  15   0   16.20    0.63
  -3  15   0   15.68    0.67
  -3 -15   0   18.23    0.81
   3  15   0   18.02    0.82
   3  15   0   16.70    0.73
  -3 -15   0   16.83    0.73
  -3  15  -1   23.72    0.81
  -3 -15  -1   26.03    0.96
   3  15   1   24.22    0.92
   3  15   1   25.54    0.99
  -3 -15  -1   26.44    0.93
  -3  15  -2   16.22    0.67
  -3 -15  -2   15.67    0.76
  -3 -15  -2   16.39    0.73
   3  15   2   17.48    0.80
  -3 -15  -3   91.15    2.20
   3  15   3   91.19    2.23
   3  15   4    0.36    0.35
  -3 -15  -4    0.38    0.34
  -3 -15  -4    0.76    0.36
   3  15   5    3.32    0.42
  -3 -15  -5    2.86    0.35
  -3 -15  -5    2.43    0.37
  -3  15  -5    2.75    0.38
  -3 -15  -5    2.72    0.37
  -3  15  -6   -0.07    0.29
  -3 -15  -6   -0.01    0.25
  -3 -15  -6    0.20    0.24
  -3 -15  -6    0.15    0.27
   3  15   6   -0.22    0.28
  -3 -15  -6    0.17    0.25
  -3  15  -7   19.00    0.65
  -3 -15  -7   19.13    0.59
  -3 -15  -7   18.64    0.59
  -3  15  -7   18.54    0.61
   3  15   7   17.78    0.64
  -3 -15  -8   27.38    0.69
  -3  15  -8   27.68    0.70
  -3  16   8   24.48    0.66
   3  16  -8   23.84    0.63
   3  16  -7   27.21    0.73
  -3  16   7   26.99    0.78
  -3 -16   7   26.87    0.81
   3 -16  -7   28.79    0.82
   3  16  -7   29.01    0.80
  -3 -16   7   27.64    0.83
  -3  16   6   16.07    0.60
  -3 -16   6   14.89    0.63
   3 -16  -6   15.55    0.61
   3  16  -6   15.03    0.60
  -3 -16   6   15.60    0.65
  -3  16   5    5.25    0.42
  -3 -16   5    5.86    0.43
  -3 -16   5    5.72    0.44
   3 -16  -5    5.55    0.41
   3  16  -5    5.59    0.42
  -3  16   4    0.02    0.31
  -3 -16   4    0.21    0.31
   3 -16  -4    0.08    0.28
   3  16  -4    0.04    0.29
  -3 -16   4    0.08    0.32
  -3  16   3   11.46    0.58
  -3 -16   3   11.32    0.64
   3 -16  -3   12.23    0.57
   3  16  -3   10.58    0.58
   3  16  -3   11.05    0.64
  -3 -16   3   11.31    0.58
  -3 -16   2   82.42    2.02
   3  16  -2   81.69    2.02
  -3  16   2   78.06    1.86
   3  16  -1   85.61    2.13
  -3 -16   1   88.67    2.14
   3  16   0    4.24    0.49
  -3 -16   0    3.71    0.48
  -3 -16  -1   36.67    1.16
   3  16   1   32.64    1.15
  -3  16  -2   14.37    0.58
  -3 -16  -2   15.35    0.72
   3  16   2   15.36    0.68
   3  16   2   15.37    0.73
  -3 -16  -2   14.46    0.67
  -3 -16  -3    3.24    0.40
   3  16   3    3.77    0.42
  -3 -16  -3    3.80    0.38
   3  16   3    4.08    0.45
  -3 -16  -4    0.40    0.32
  -3 -16  -4   -0.14    0.29
   3  16   4    0.51    0.33
  -3 -16  -5   14.92    0.59
   3  16   5   16.33    0.66
  -3 -16  -5   15.76    0.63
  -3 -16  -5   15.23    0.59
  -3 -16  -6   31.36    0.84
  -3  16  -6   31.74    0.86
  -3  16  -6   29.54    0.85
   3  16   6   31.47    0.91
  -3 -16  -6   31.21    0.88
  -3  16  -7    0.07    0.19
   3  16   7    0.12    0.18
  -3 -16  -7    0.35    0.18
   3  17  -7    3.52    0.26
   3  17  -7    3.29    0.22
  -3  17   7    3.51    0.27
   3  17  -6    8.27    0.38
  -3  17   6    9.41    0.43
   3 -17  -6    8.67    0.42
  -3 -17   6    8.75    0.44
   3  17  -6    9.15    0.41
  -3 -17   6    9.69    0.47
  -3  17   5    0.58    0.27
  -3 -17   5    0.46    0.28
   3 -17  -5    1.00    0.27
  -3 -17   5    0.84    0.29
   3  17  -5    0.97    0.27
  -3  17   4    0.48    0.27
  -3 -17   4    0.28    0.31
   3 -17  -4    0.46    0.25
   3  17  -4    0.50    0.28
  -3 -17   4    0.47    0.29
  -3  17   3   34.00    0.99
  -3 -17   3   36.49    1.08
   3  17  -3   34.00    1.00
  -3 -17   3   36.15    1.03
  -3  17   2   34.83    0.97
  -3 -17   2   32.09    1.05
   3  17  -2   32.02    0.98
   3  17  -2   32.68    1.06
  -3 -17   2   32.77    0.99
  -3  17   1    6.19    0.41
  -3 -17   1    6.56    0.51
  -3 -17   1    5.95    0.44
   3  17  -1    6.55    0.46
   3  17  -1    6.54    0.50
  -3 -17   0   35.48    1.11
   3  17   0   36.96    1.08
   3  17   0   36.40    1.14
  -3 -17   0   35.51    1.05
  -3 -17  -1    2.97    0.42
   3  17   1    3.28    0.40
  -3 -17  -1    2.89    0.39
   3  17   1    3.53    0.43
  -3 -17  -2    1.02    0.32
   3  17   2    1.05    0.33
  -3 -17  -2    0.66    0.31
   3  17   2    1.08    0.36
  -3 -17  -3    0.40    0.31
  -3 -17  -3   -0.03    0.28
   3  17   3    0.35    0.30
   3  17   3    0.26    0.30
  -3 -17  -4   12.91    0.54
  -3 -17  -4   12.96    0.53
  -3 -17  -4   12.27    0.56
   3  17   4   12.87    0.58
   3  17   4   12.98    0.55
  -3 -17  -5   29.64    0.82
   3  17   5   27.97    0.83
   3  17   5   26.74    0.78
  -3 -17  -5   28.41    0.78
  -3  17  -6    2.07    0.24
   3  17   6    2.25    0.24
  -3 -17  -6    2.60    0.23
   3  18  -6    5.05    0.27
  -3  18   6    6.02    0.30
   3  18  -6    5.85    0.29
  -3  18   5    6.27    0.34
   3  18  -5    5.91    0.33
   3  18  -5    5.37    0.34
  -3 -18   5    6.01    0.37
  -3  18   4    5.42    0.35
  -3 -18   4    5.47    0.39
   3  18  -4    5.96    0.36
  -3 -18   4    5.31    0.35
  -3  18   3    7.97    0.41
  -3 -18   3    8.17    0.44
  -3 -18   3    9.32    0.49
   3  18  -3    8.26    0.43
  -3 -18   2    0.05    0.26
   3  18  -2    0.29    0.28
  -3  18   2    0.21    0.24
  -3 -18   2    0.34    0.30
   3  18  -2    0.22    0.26
  -3 -18   1   52.35    1.36
   3  18  -1   50.79    1.30
   3  18  -1   51.77    1.36
  -3 -18   1   51.49    1.29
  -3 -18   0   17.05    0.68
   3  18   0   16.03    0.64
   3  18   0   17.43    0.70
  -3 -18   0   15.63    0.62
  -3 -18  -1    5.68    0.43
  -3 -18  -1    5.44    0.40
   3  18   1    6.32    0.42
   3  18   1    6.64    0.46
  -3 -18  -2    0.40    0.26
   3  18   2    0.33    0.27
  -3 -18  -2    0.74    0.28
   3  18   2    0.24    0.26
  -3 -18  -3    0.32    0.24
   3  18   3    0.95    0.29
  -3 -18  -3    0.50    0.26
   3  18   3    0.44    0.26
  -3 -18  -3    0.50    0.25
  -3 -18  -4    4.03    0.30
  -3 -18  -4    4.43    0.30
  -3  18  -4    4.19    0.29
  -3 -18  -4    4.53    0.34
   3  18   4    4.66    0.35
   3  18   4    4.06    0.31
  -3 -18  -5   -0.09    0.17
   3  18   5    0.02    0.18
   3  19  -5    5.59    0.27
   3  19  -4    8.06    0.35
   3  19  -4    8.21    0.35
   3  19  -3    5.47    0.32
  -3 -19   3    5.05    0.31
  -3 -19   2   10.61    0.48
   3  19  -2   10.25    0.44
  -3 -19   2   11.24    0.45
  -3 -19   1    5.93    0.39
   3  19  -1    5.45    0.35
   3  19  -1    6.52    0.40
  -3 -19   1    5.74    0.35
  -3 -19   0    2.95    0.32
   3  19   0    2.72    0.29
   3  19   0    2.87    0.33
  -3 -19   0    3.08    0.30
  -3 -19  -1   16.22    0.56
  -3 -19  -1   17.46    0.60
   3  19   1   16.75    0.58
   3  19   1   18.47    0.64
  -3 -19  -2    1.54    0.25
   3  19   2    1.37    0.26
  -3 -19  -2    1.86    0.26
  -3 -19  -2    0.97    0.25
   3  19   2    1.96    0.26
  -3 -19  -3    1.40    0.21
  -3  19  -3    1.41    0.19
   3  19   3    1.42    0.22
  -3 -19  -4    7.90    0.32
   3  19   4    8.50    0.33
   3  20  -2   11.33    0.38
  -3 -20   1    0.17    0.16
   3  20  -1   -0.06    0.17
  -3 -20   0   18.99    0.54
   3  20   0   17.99    0.54
  -3 -20  -1    1.08    0.18
   3  20   1    1.13    0.19
  -4   0  13   -0.11    0.22
   4   0 -13    0.03    0.23
   4   0 -13    0.16    0.21
  -4   0  12   44.01    1.19
   4   0 -12   41.68    1.18
   4   0 -12   41.10    1.09
  -4   0  11    0.03    0.38
  -4   0  11    0.16    0.33
   4   0 -11   -0.22    0.30
   4   0 -11    0.40    0.39
  -4   0  10    0.58    0.38
   4   0 -10    0.87    0.34
   4   0  -9    0.21    0.34
   4   0  -8   20.73    0.80
  -4   0   8   19.99    0.82
   4   0  -7   -0.16    0.32
  -4   0   7    0.06    0.28
  -4   0   7    0.02    0.28
  -4   0   6  250.23    5.07
   4   0  -6  259.20    5.04
  -4   0   6  262.80    5.06
  -4   0   5   -0.22    0.31
   4   0  -5    0.03    0.24
  -4   0   5    0.09    0.24
  -4   0   4  300.31    5.67
  -4   0   4  303.83    5.70
  -4   0   4  299.44    5.81
  -4   0   3    0.19    0.29
   4   0  -3   -0.07    0.21
   4   0  -2 1806.87   33.12
  -4   0   2 1837.19   33.13
  -4   0   2 1875.71   33.19
  -4   0   2 1841.00   33.15
  -4   0   2 1856.05   33.28
   4   0  -2 1816.00   33.16
  -4   0   2 1797.47   33.15
  -4   0   1   -0.06    0.28
  -4   0   1    0.05    0.19
  -4   0   1   -0.04    0.22
  -4   0   1    0.16    0.26
  -4   0   0   99.05    2.10
  -4   0   0  101.16    2.09
  -4   0   0  102.63    2.15
  -4   0   0  105.27    2.13
  -4   0   0  102.14    2.19
  -4   0  -1    0.56    0.28
  -4   0  -1    0.07    0.24
  -4   0  -1    0.13    0.27
  -4   0  -1   -0.09    0.28
  -4   0  -1    0.16    0.22
  -4   0  -1   -0.23    0.25
  -4   0  -1   -0.05    0.27
  -4   0  -2  651.38   12.16
  -4   0  -2  661.21   12.20
  -4   0  -2  660.62   12.20
  -4   0  -2  661.94   12.21
  -4   0  -2  645.45   12.15
  -4   0  -2  663.09   12.15
  -4   0  -2  668.74   12.18
  -4   0  -3    0.14    0.25
  -4   0  -3    0.11    0.26
  -4   0  -3    0.05    0.26
  -4   0  -3    0.06    0.28
  -4   0  -3   -0.28    0.30
  -4   0  -3   -0.19    0.24
  -4   0  -3   -0.19    0.29
  -4   0  -3    0.17    0.25
  -4   0  -3   -0.11    0.27
  -4   0  -3   -0.14    0.31
  -4   0  -4  187.20    3.74
  -4   0  -4  187.08    3.68
  -4   0  -4  185.80    3.68
  -4   0  -4  184.11    3.74
  -4   0  -4  189.56    3.76
  -4   0  -4  182.01    3.68
  -4   0  -4  184.63    3.73
  -4   0  -4  182.52    3.68
  -4   0  -4  183.41    3.71
  -4   0  -4  191.45    3.78
  -4   0  -5   -0.11    0.27
  -4   0  -5   -0.24    0.27
  -4   0  -5    0.15    0.25
  -4   0  -5    0.11    0.31
  -4   0  -5    0.23    0.36
  -4   0  -5    0.02    0.30
  -4   0  -5    0.18    0.28
  -4   0  -6  279.38    5.50
  -4   0  -6  274.18    5.45
  -4   0  -6  278.40    5.54
  -4   0  -6  285.76    5.59
  -4   0  -6  287.54    5.55
  -4   0  -7    0.09    0.30
  -4   0  -7   -0.08    0.34
  -4   0  -7   -0.08    0.40
  -4   0  -7   -0.06    0.32
  -4   0  -8    3.95    0.39
  -4   0  -8    4.04    0.41
  -4   0  -8    4.13    0.51
  -4   0  -8    4.10    0.41
  -4   0  -9   -0.18    0.41
  -4   0 -10  134.05    2.77
  -4   0 -10  130.51    2.90
  -4   0 -10  134.07    2.75
  -4   0 -11    0.02    0.20
  -4   0 -11   -0.16    0.31
  -4   0 -11    0.18    0.20
   4   1 -13   11.93    0.48
   4  -1 -13   11.88    0.48
   4  -1 -13   11.77    0.44
   4   1 -13   11.09    0.43
  -4   1  13   11.30    0.47
  -4  -1  13   10.59    0.46
   4  -1 -12    1.34    0.31
  -4   1  12    1.91    0.34
  -4  -1  12    1.56    0.35
  -4  -1  12    0.94    0.31
   4   1 -12    0.81    0.29
   4  -1 -12    1.34    0.34
   4   1 -12    1.69    0.37
  -4  -1  11    1.44    0.41
  -4   1  11    1.17    0.37
  -4  -1  11    1.91    0.37
   4  -1 -11    1.31    0.34
   4   1 -11    1.10    0.34
   4   1 -11    1.27    0.42
  -4  -1  10   -0.12    0.39
  -4   1  10   -0.03    0.37
  -4  -1  10   -0.05    0.37
   4  -1 -10    0.22    0.32
   4   1 -10   -0.31    0.34
   4   1 -10    0.12    0.43
   4  -1  -9   10.53    0.58
   4   1  -9   10.31    0.60
  -4   1   8   67.68    1.72
  -4  -1   8   67.28    1.72
   4   1  -8   68.95    1.70
   4  -1  -8   64.59    1.66
  -4  -1   7   12.74    0.61
  -4   1   7   12.02    0.61
   4  -1  -7   12.41    0.67
   4  -1  -7   12.75    0.59
   4   1  -7   12.48    0.60
  -4   1   7   11.27    0.56
  -4  -1   6   44.39    1.19
  -4   1   6   45.51    1.20
   4  -1  -6   44.16    1.26
   4  -1  -6   43.42    1.17
   4   1  -6   44.78    1.18
  -4   1   6   45.56    1.19
  -4  -1   5   75.08    1.71
  -4   1   5   77.02    1.71
   4  -1  -5   75.65    1.81
   4  -1  -5   76.70    1.70
   4   1  -5   75.94    1.73
  -4   1   5   77.54    1.77
  -4   1   4    9.49    0.49
   4  -1  -4    9.18    0.46
  -4  -1   4   10.01    0.42
  -4   1   4    9.33    0.40
  -4   1   3  695.12   13.04
  -4   1   3  720.58   13.10
  -4  -1   3  713.75   13.11
   4   1  -3  715.26   13.18
  -4   1   3  715.37   13.22
  -4  -1   3  704.09   13.23
  -4  -1   3  725.99   13.17
   4  -1  -3  719.40   13.08
   4   1  -3  722.64   13.11
   4   1  -2 1336.06   24.47
  -4   1   2 1346.87   24.49
  -4  -1   2 1352.70   24.45
  -4  -1   2 1333.62   24.53
  -4   1   2 1373.91   24.52
  -4   1   2 1340.13   24.48
  -4   1   2 1337.24   24.60
  -4   1   2 1317.86   24.60
  -4  -1   2 1349.48   24.61
   4   1  -2 1339.68   24.52
  -4   1   2 1376.60   24.48
  -4  -1   2 1356.06   24.51
  -4   1   1  456.10    8.69
  -4   1   1  467.73    8.68
  -4  -1   1  467.38    8.64
  -4  -1   1  476.53    8.62
  -4  -1   1  468.58    8.62
  -4  -1   1  473.22    8.68
  -4   1   1  460.45    8.77
  -4  -1   1  472.17    8.77
  -4   1   0    0.11    0.25
  -4   1   0    0.16    0.26
  -4  -1   0   -0.05    0.24
  -4  -1   0   -0.13    0.27
  -4  -1   0    0.18    0.22
  -4   1   0    0.19    0.24
  -4   1   0    0.29    0.25
  -4  -1   0    0.12    0.23
  -4   1   0    0.29    0.26
  -4   1   0    0.09    0.27
  -4  -1   0    0.08    0.22
  -4  -1   0    0.11    0.28
  -4   1   0    0.19    0.29
  -4   1  -1   35.62    0.94
  -4  -1  -1   37.32    0.95
  -4  -1  -1   34.78    0.92
  -4   1  -1   32.43    0.91
  -4   1  -1   33.16    0.94
  -4  -1  -1   33.73    0.95
  -4   1  -1   36.08    0.95
  -4  -1  -1   34.96    0.87
  -4  -1  -1   34.50    0.88
  -4   1  -1   33.67    0.93
  -4   1  -2   50.51    1.18
  -4   1  -2   47.58    1.18
  -4  -1  -2   50.75    1.20
  -4  -1  -2   47.79    1.23
  -4   1  -2   47.94    1.26
  -4   1  -2   50.29    1.23
  -4   1  -2   52.07    1.24
  -4   1  -2   48.65    1.23
  -4  -1  -2   49.81    1.22
  -4  -1  -2   48.78    1.22
  -4   1  -2   50.24    1.19
  -4   1  -2   46.29    1.18
  -4  -1  -2   51.22    1.21
  -4   1  -2   54.64    1.25
  -4   1  -3   99.30    2.20
  -4   1  -3  102.29    2.14
  -4  -1  -3   98.90    2.13
  -4  -1  -3  102.04    2.12
  -4   1  -3  103.60    2.13
  -4  -1  -3  100.13    2.19
  -4   1  -3   98.72    2.18
  -4   1  -3  100.73    2.21
  -4   1  -3   98.51    2.20
  -4  -1  -3   99.83    2.16
  -4   1  -3  102.55    2.14
  -4   1  -3  101.17    2.12
  -4  -1  -3   95.95    2.12
  -4   1  -3   99.27    2.13
  -4   1  -3  103.70    2.15
  -4  -1  -3  108.87    2.19
  -4   1  -3   94.71    2.16
  -4   1  -4    1.51    0.30
  -4   1  -4    2.17    0.34
  -4  -1  -4    1.85    0.30
  -4  -1  -4    2.40    0.32
  -4  -1  -4    1.48    0.29
  -4   1  -4    2.07    0.30
  -4  -1  -4    1.82    0.35
  -4   1  -4    1.73    0.33
  -4   1  -4    2.09    0.36
  -4  -1  -4    1.80    0.31
  -4  -1  -4    1.48    0.26
  -4   1  -4    1.97    0.32
  -4   1  -4    2.34    0.32
  -4  -1  -4    1.83    0.30
  -4   1  -4    1.92    0.34
  -4   1  -4    1.81    0.30
  -4  -1  -4    1.58    0.32
  -4  -1  -4    2.00    0.37
  -4   1  -4    1.82    0.37
  -4   1  -5   48.75    1.28
  -4   1  -5   49.10    1.23
  -4   1  -5   47.06    1.20
  -4  -1  -5   48.20    1.23
  -4  -1  -5   49.02    1.20
  -4  -1  -5   47.56    1.20
  -4   1  -5   47.74    1.21
  -4  -1  -5   46.90    1.25
  -4   1  -5   46.74    1.26
  -4  -1  -5   53.35    1.36
  -4   1  -5   48.69    1.33
  -4   1  -5   46.53    1.27
  -4  -1  -5   48.02    1.23
  -4  -1  -5   47.69    1.28
  -4   1  -5   47.33    1.29
  -4  -1  -6    0.62    0.27
  -4  -1  -6    0.39    0.26
  -4   1  -6    0.28    0.27
  -4   1  -6    0.59    0.31
  -4   1  -6    0.46    0.30
  -4   1  -6    0.59    0.34
  -4  -1  -6    0.32    0.33
  -4  -1  -6    0.85    0.41
  -4   1  -6    0.36    0.38
  -4  -1  -6    0.37    0.31
  -4   1  -6    0.56    0.33
  -4   1  -6    0.74    0.32
  -4   1  -7   14.70    0.65
  -4  -1  -7   16.90    0.65
  -4  -1  -7   16.61    0.71
  -4   1  -7   17.01    0.70
  -4  -1  -7   17.58    0.81
  -4   1  -7   16.52    0.80
  -4   1  -7   16.15    0.69
  -4  -1  -7   16.43    0.70
  -4   1  -7   14.93    0.67
  -4   1  -8  108.16    2.39
  -4  -1  -8  108.71    2.36
  -4   1  -8  110.54    2.43
  -4  -1  -8  109.76    2.43
  -4   1  -8  104.69    2.53
  -4  -1  -8  105.72    2.40
  -4   1  -8  105.52    2.41
  -4  -1  -9  227.99    4.72
  -4   1  -9  231.43    4.73
  -4  -1 -10    7.38    0.40
  -4   1 -10    6.45    0.41
  -4  -1 -10    6.15    0.52
  -4   1 -10    6.63    0.52
  -4   1 -10    6.52    0.40
  -4  -1 -10    6.95    0.44
  -4   1 -11    1.19    0.24
  -4  -1 -11    1.23    0.23
  -4  -1 -11    1.06    0.32
  -4   1 -11    1.54    0.32
  -4   2  13    0.53    0.16
   4  -2 -13    0.44    0.24
   4   2 -13    0.48    0.23
   4  -2 -13    0.51    0.21
   4   2 -13    0.59    0.21
  -4   2  13    0.57    0.22
  -4  -2  13    0.40    0.21
   4  -2 -12    1.90    0.31
   4  -2 -12    1.96    0.36
   4   2 -12    2.37    0.37
  -4  -2  12    2.37    0.34
   4   2 -12    1.98    0.31
  -4   2  12    2.24    0.37
  -4  -2  12    2.09    0.34
   4  -2 -11    0.24    0.32
  -4  -2  11    0.59    0.37
   4   2 -11    0.26    0.37
  -4   2  11    0.16    0.33
  -4  -2  11    0.23    0.34
   4   2 -11    0.41    0.30
   4   2 -10   34.92    1.18
  -4   2  10   34.23    1.10
  -4  -2  10   33.16    1.08
   4  -2 -10   31.19    1.01
   4   2 -10   31.41    1.02
  -4  -2  10   29.43    1.11
   4   2  -9    9.62    0.69
  -4  -2   9    9.97    0.66
   4   2  -9    9.55    0.58
   4  -2  -9   10.23    0.60
  -4  -2   8   11.37    0.66
   4   2  -8   10.88    0.68
  -4  -2   8    9.82    0.59
  -4   2   8   11.35    0.62
   4   2  -8   10.45    0.60
   4  -2  -8   11.09    0.59
   4  -2  -8    9.65    0.62
  -4   2   7   52.26    1.40
  -4  -2   7   51.04    1.38
   4  -2  -7   53.02    1.46
   4   2  -7   51.55    1.39
   4  -2  -7   52.37    1.36
  -4   2   6   17.87    0.68
  -4   2   6   18.49    0.69
  -4   2   6   18.55    0.69
  -4  -2   6   19.28    0.71
   4  -2  -6   18.98    0.75
   4   2  -6   19.26    0.70
   4  -2  -6   18.49    0.66
  -4  -2   5   22.23    0.77
  -4   2   5   21.27    0.72
   4   2  -5   21.29    0.79
  -4   2   5   20.61    0.71
  -4  -2   5   21.58    0.70
  -4   2   5   20.76    0.70
   4  -2  -5   20.62    0.74
   4  -2  -5   20.88    0.68
   4   2  -5   21.93    0.73
  -4  -2   4   35.71    1.00
  -4  -2   4   38.34    0.96
   4   2  -4   38.30    1.05
  -4   2   4   37.20    1.01
  -4   2   4   36.33    1.00
   4   2  -4   36.30    0.95
  -4  -2   3    1.95    0.29
  -4   2   3    1.44    0.32
  -4   2   3    1.71    0.31
  -4  -2   3    2.02    0.24
   4  -2  -3    1.69    0.22
   4   2  -3    2.23    0.30
  -4   2   3    1.53    0.24
  -4   2   3    1.71    0.23
  -4   2   2  450.02    8.47
  -4  -2   2  462.73    8.43
  -4   2   2  457.30    8.51
  -4  -2   2  444.74    8.61
  -4   2   2  442.52    8.60
  -4   2   2  455.34    8.60
  -4  -2   2  470.67    8.47
   4   2  -2  468.16    8.48
   4   2  -1 1357.98   24.73
  -4  -2   1 1370.70   24.73
  -4  -2   1 1372.58   24.74
  -4   2   1 1386.71   24.79
  -4  -2   1 1361.93   24.71
  -4   2   1 1352.68   24.79
  -4   2   1 1339.24   24.88
  -4   2   1 1348.61   24.88
  -4  -2   1 1368.14   24.88
  -4  -2   1 1377.38   24.78
  -4  -2   1 1373.21   24.81
   4   2  -1 1361.55   24.77
  -4  -2   1 1346.42   24.76
  -4  -2   0  426.15    8.03
  -4   2   0  421.74    8.03
  -4  -2   0  429.76    7.96
  -4  -2   0  435.97    7.97
  -4   2   0  437.56    8.08
  -4  -2   0  433.80    8.07
  -4   2   0  424.21    8.08
  -4  -2   0  428.76    7.97
  -4  -2  -1   77.91    1.71
  -4   2  -1   74.24    1.72
  -4  -2  -1   78.56    1.62
  -4   2  -1   80.08    1.72
  -4   2  -1   75.56    1.74
  -4   2  -1   78.99    1.73
  -4  -2  -1   73.34    1.70
  -4   2  -1   77.70    1.71
  -4  -2  -1   74.24    1.66
  -4   2  -2   32.27    0.90
  -4   2  -2   34.40    0.91
  -4  -2  -2   32.96    0.89
  -4   2  -2   32.81    0.98
  -4  -2  -2   32.98    0.92
  -4   2  -2   33.95    0.95
  -4   2  -2   34.25    0.95
  -4  -2  -2   32.56    0.85
  -4  -2  -2   33.15    0.91
  -4  -2  -2   33.20    0.91
  -4   2  -2   35.53    0.91
  -4   2  -2   33.61    0.95
  -4   2  -2   33.85    0.90
  -4   2  -2   36.16    0.91
  -4  -2  -2   31.57    0.88
  -4   2  -2   33.25    0.89
  -4  -2  -2   33.53    0.90
  -4   2  -2   33.21    0.94
  -4   2  -3    3.39    0.35
  -4   2  -3    3.26    0.33
  -4  -2  -3    3.57    0.31
  -4  -2  -3    3.60    0.32
  -4   2  -3    3.75    0.34
  -4   2  -3    3.26    0.38
  -4  -2  -3    3.25    0.37
  -4   2  -3    3.29    0.38
  -4   2  -3    3.66    0.37
  -4   2  -3    3.41    0.34
  -4   2  -3    3.42    0.38
  -4  -2  -3    4.34    0.33
  -4   2  -3    3.89    0.36
  -4  -2  -3    3.47    0.35
  -4   2  -3    4.70    0.35
  -4   2  -3    3.77    0.34
  -4  -2  -3    3.48    0.35
  -4   2  -3    3.99    0.38
  -4   2  -4    4.32    0.42
  -4  -2  -4    5.60    0.39
  -4   2  -4    5.86    0.39
  -4   2  -4    6.10    0.40
  -4  -2  -4    6.20    0.39
  -4  -2  -4    6.03    0.37
  -4   2  -4    5.32    0.45
  -4  -2  -4    6.95    0.46
  -4   2  -4    6.53    0.46
  -4  -2  -4    5.28    0.38
  -4   2  -4    6.21    0.41
  -4   2  -4    6.46    0.44
  -4  -2  -4    6.37    0.41
  -4   2  -4    5.64    0.41
  -4   2  -4    5.90    0.39
  -4  -2  -4    6.25    0.46
  -4   2  -4    6.78    0.48
  -4   2  -5   53.16    1.39
  -4  -2  -5   53.74    1.36
  -4   2  -5   54.04    1.39
  -4   2  -5   53.29    1.38
  -4   2  -5   52.34    1.31
  -4   2  -5   50.85    1.29
  -4  -2  -5   51.44    1.27
  -4  -2  -5   53.37    1.28
  -4   2  -5   51.21    1.33
  -4   2  -5   50.04    1.30
  -4  -2  -5   50.91    1.33
  -4  -2  -5   54.27    1.41
  -4   2  -5   54.66    1.43
  -4   2  -6  154.62    3.23
  -4  -2  -6  147.84    3.18
  -4   2  -6  146.62    3.18
  -4   2  -6  149.41    3.14
  -4   2  -6  150.40    3.11
  -4  -2  -6  152.36    3.09
  -4   2  -6  149.60    3.12
  -4   2  -6  156.18    3.18
  -4  -2  -6  143.58    3.17
  -4  -2  -6  162.34    3.30
  -4   2  -6  151.64    3.26
  -4   2  -7   33.04    1.05
  -4  -2  -7   32.62    1.01
  -4   2  -7   32.38    1.02
  -4   2  -7   33.83    1.03
  -4  -2  -7   31.81    1.02
  -4   2  -7   31.06    0.95
  -4  -2  -7   32.55    1.12
  -4   2  -7   35.16    1.15
  -4   2  -7   32.82    0.99
  -4  -2  -7   32.49    0.95
  -4   2  -8    8.98    0.53
  -4  -2  -8    8.03    0.54
  -4  -2  -8    8.71    0.63
  -4   2  -8    8.57    0.61
  -4   2  -8    8.47    0.52
  -4  -2  -8    8.60    0.47
  -4  -2  -9   10.75    0.64
  -4   2  -9   11.19    0.66
  -4  -2 -10    0.58    0.29
  -4   2 -10    0.83    0.28
  -4  -2 -10    1.11    0.39
  -4   2 -10    0.59    0.36
  -4   2 -10    0.64    0.28
  -4  -2 -11    0.21    0.22
  -4   2 -11    0.35    0.22
  -4  -2 -11    0.15    0.29
  -4   2 -11    0.45    0.31
   4   3 -13   42.27    0.98
   4  -3 -13   40.99    0.97
   4  -3 -12   89.36    1.89
  -4  -3  12   84.42    1.92
   4  -3 -12   84.04    1.96
   4   3 -12   83.08    1.96
   4   3 -12   84.32    1.86
  -4   3  12   82.09    1.94
  -4  -3  12   84.07    1.95
   4  -3 -11    0.82    0.32
  -4  -3  11    0.25    0.35
   4   3 -11    0.69    0.40
  -4  -3  11    0.84    0.35
   4   3 -11    0.50    0.31
   4   3 -10   10.45    0.69
  -4  -3  10   11.34    0.69
  -4   3  10   11.05    0.63
  -4  -3  10   11.02    0.63
  -4  -3   9    2.63    0.47
   4   3  -9    3.19    0.51
   4  -3  -9    3.30    0.48
   4  -3  -9    3.00    0.40
   4   3  -9    3.83    0.43
  -4  -3   8   71.50    1.88
   4   3  -8   71.34    1.93
   4  -3  -8   71.84    1.89
   4   3  -8   71.59    1.79
   4  -3  -8   73.67    1.77
  -4   3   8   71.85    1.81
  -4  -3   8   72.05    1.82
  -4  -3   7    6.77    0.55
  -4   3   7    5.45    0.45
  -4  -3   7    5.51    0.46
   4  -3  -7    5.98    0.51
   4   3  -7    5.44    0.55
   4   3  -7    4.93    0.46
   4  -3  -7    5.56    0.44
  -4  -3   6   25.15    0.91
   4   3  -6   27.10    0.96
  -4  -3   6   26.98    0.86
  -4   3   6   24.34    0.83
   4  -3  -6   26.77    0.91
   4   3  -6   25.81    0.85
   4  -3  -6   26.53    0.81
  -4  -3   5   87.20    2.01
  -4   3   5   86.22    1.94
   4   3  -5   85.29    2.05
  -4   3   5   87.06    1.95
  -4   3   5   90.61    1.94
  -4  -3   5   90.30    1.96
   4  -3  -5   88.05    2.00
   4   3  -5   87.71    1.96
   4  -3  -5   85.51    1.89
  -4  -3   4   11.76    0.55
  -4   3   4   13.71    0.56
  -4   3   4   12.14    0.53
   4  -3  -4   11.92    0.53
   4   3  -4   11.75    0.56
   4   3  -4   11.50    0.49
  -4  -3   4   12.51    0.50
  -4  -3   3    0.09    0.24
  -4   3   3    0.13    0.21
  -4   3   3    0.05    0.28
  -4   3   3    0.08    0.27
   4   3  -3   -0.09    0.28
   4  -3  -3    0.13    0.25
  -4  -3   3    0.49    0.22
   4   3  -2   11.52    0.44
  -4   3   2   11.85    0.44
  -4  -3   2   12.71    0.45
  -4   3   2   12.60    0.53
  -4   3   2   11.75    0.52
  -4   3   2   11.90    0.49
   4   3  -2   12.48    0.50
  -4  -3   2   11.53    0.46
  -4  -3   1  298.62    5.65
  -4  -3   1  299.68    5.59
  -4   3   1  291.13    5.63
  -4  -3   1  304.00    5.58
  -4   3   1  289.88    5.71
  -4   3   1  292.43    5.71
  -4  -3   1  298.68    5.59
  -4  -3   1  293.02    5.71
  -4  -3   1  304.61    5.56
  -4   3   1  305.26    5.62
   4   3  -1  293.28    5.58
   4   3  -1  296.09    5.62
  -4  -3   0    4.81    0.26
  -4  -3   0    5.40    0.32
  -4  -3   0    4.99    0.36
  -4   3   0    4.85    0.34
  -4   3   0    5.98    0.41
  -4   3   0    5.84    0.40
  -4  -3   0    5.06    0.37
  -4  -3   0    4.28    0.30
  -4  -3   0    5.04    0.38
   4   3   0    4.68    0.30
  -4  -3   0    4.58    0.27
  -4   3  -1  125.51    2.66
  -4  -3  -1  128.96    2.62
  -4   3  -1  128.01    2.60
  -4  -3  -1  126.53    2.52
  -4   3  -1  129.91    2.69
  -4   3  -1  129.99    2.66
  -4  -3  -1  126.82    2.63
  -4   3  -1  126.22    2.61
  -4   3  -1  130.94    2.61
  -4   3  -1  126.68    2.57
  -4  -3  -1  126.67    2.60
  -4   3  -1  123.41    2.60
  -4   3  -2  156.13    3.25
  -4   3  -2  157.00    3.18
  -4   3  -2  167.49    3.18
  -4  -3  -2  160.78    3.17
  -4  -3  -2  155.84    3.22
  -4   3  -2  160.35    3.23
  -4   3  -2  151.64    3.20
  -4   3  -2  159.40    3.26
  -4   3  -2  156.94    3.25
  -4   3  -2  154.29    3.19
  -4  -3  -2  158.11    3.09
  -4  -3  -2  161.10    3.18
  -4  -3  -2  158.09    3.18
  -4   3  -2  158.88    3.18
  -4   3  -2  156.77    3.17
  -4  -3  -2  148.88    3.14
  -4   3  -2  167.54    3.19
  -4  -3  -2  166.55    3.16
  -4   3  -2  155.43    3.23
  -4  -3  -3    0.04    0.21
  -4  -3  -3   -0.03    0.25
  -4   3  -3   -0.13    0.26
  -4   3  -3    0.07    0.25
  -4   3  -3    0.34    0.30
  -4   3  -3    0.07    0.29
  -4   3  -3   -0.21    0.32
  -4   3  -3    0.18    0.30
  -4  -3  -3    0.13    0.30
  -4   3  -3    0.05    0.29
  -4   3  -3   -0.02    0.27
  -4  -3  -3    0.09    0.24
  -4   3  -3    0.11    0.28
  -4   3  -3    0.03    0.28
  -4  -3  -3    0.13    0.27
  -4   3  -3    0.01    0.27
  -4  -3  -3    0.18    0.26
  -4   3  -3   -0.04    0.32
  -4   3  -4  440.18    8.34
  -4   3  -4  429.77    8.23
  -4   3  -4  442.53    8.24
  -4  -3  -4  433.76    8.17
  -4  -3  -4  442.95    8.21
  -4   3  -4  442.50    8.34
  -4  -3  -4  427.86    8.28
  -4   3  -4  440.75    8.31
  -4   3  -4  432.51    8.28
  -4  -3  -4  407.08    8.18
  -4   3  -4  448.68    8.26
  -4  -3  -4  450.02    8.26
  -4   3  -4  431.96    8.26
  -4   3  -4  439.19    8.24
  -4  -3  -4  454.06    8.31
  -4   3  -4  438.92    8.33
  -4  -3  -5   11.73    0.58
  -4   3  -5   10.83    0.58
  -4   3  -5   11.27    0.59
  -4   3  -5   11.46    0.54
  -4   3  -5   11.12    0.54
  -4  -3  -5   10.57    0.49
  -4  -3  -5   11.04    0.48
  -4   3  -5   11.21    0.57
  -4   3  -5   11.12    0.54
  -4  -3  -5   10.91    0.55
  -4  -3  -5   12.22    0.60
  -4   3  -5   10.63    0.62
  -4  -3  -6   17.60    0.73
  -4   3  -6   17.29    0.74
  -4   3  -6   18.37    0.75
  -4   3  -6   18.54    0.68
  -4   3  -6   18.05    0.70
  -4  -3  -6   17.58    0.63
  -4   3  -6   18.56    0.73
  -4   3  -6   16.52    0.68
  -4  -3  -6   16.76    0.72
  -4  -3  -6   18.70    0.78
  -4   3  -6   17.33    0.80
  -4  -3  -7    8.48    0.52
  -4   3  -7    9.33    0.57
  -4   3  -7    9.39    0.55
  -4   3  -7    9.04    0.51
  -4  -3  -7    8.47    0.56
  -4   3  -7    9.63    0.54
  -4  -3  -7    9.13    0.61
  -4   3  -7    8.50    0.61
  -4   3  -7    8.47    0.51
  -4   3  -8   78.04    1.82
  -4  -3  -8   75.54    1.84
  -4   3  -8   74.50    1.80
  -4  -3  -9   19.38    0.83
  -4   3  -9   19.74    0.84
  -4  -3 -10    0.36    0.29
  -4  -3 -10    0.38    0.35
  -4   3 -10    0.53    0.35
  -4   3 -10    0.19    0.27
  -4  -3 -11    1.02    0.24
  -4   3 -11    1.26    0.25
  -4  -3 -11    0.87    0.30
  -4   3 -11    1.15    0.30
   4   4 -13    7.73    0.32
   4  -4 -13    6.83    0.32
  -4  -4  12   71.69    1.67
  -4  -4  12   70.76    1.64
   4  -4 -12   72.15    1.60
  -4   4  12   67.00    1.50
   4   4 -12   71.01    1.68
   4   4 -12   71.80    1.59
  -4  -4  11   18.06    0.79
   4  -4 -11   18.61    0.71
   4   4 -11   19.30    0.82
   4   4 -11   18.66    0.72
  -4  -4  11   19.10    0.75
  -4  -4  10    4.90    0.47
   4   4 -10    5.22    0.53
  -4  -4  10    5.49    0.52
   4  -4  -9   62.49    1.60
  -4  -4   9   60.63    1.64
  -4   4   9   62.64    1.66
   4   4  -9   61.09    1.61
  -4   4   8   72.71    1.82
  -4  -4   8   72.07    1.80
   4  -4  -8   71.20    1.85
   4   4  -8   69.27    1.90
   4   4  -8   69.63    1.78
   4  -4  -8   71.37    1.74
  -4  -4   8   70.20    1.88
  -4   4   7   18.05    0.74
  -4  -4   7   16.91    0.73
  -4  -4   7   17.36    0.79
   4   4  -7   18.66    0.74
   4  -4  -7   17.03    0.68
   4  -4  -7   17.82    0.79
   4   4  -7   18.27    0.83
  -4  -4   6    2.37    0.40
   4   4  -6    2.20    0.42
   4  -4  -6    2.89    0.39
  -4   4   6    2.10    0.33
  -4  -4   6    1.85    0.35
   4   4  -6    2.42    0.36
   4  -4  -6    2.40    0.33
   4   4  -5   20.86    0.72
   4  -4  -5   20.85    0.66
  -4   4   5   21.22    0.70
  -4  -4   5   21.32    0.73
  -4   4   5   20.26    0.68
  -4   4   5   20.50    0.69
  -4   4   5   18.83    0.62
   4  -4  -5   21.24    0.76
   4   4  -5   19.11    0.77
  -4  -4   5   20.67    0.77
   4   4  -4   45.80    1.16
  -4  -4   4   47.32    1.17
  -4   4   4   47.13    1.12
  -4   4   4   46.51    1.18
  -4   4   4   45.62    1.18
   4  -4  -4   45.63    1.21
   4   4  -4   47.58    1.26
  -4  -4   4   45.88    1.21
  -4  -4   3   51.19    1.27
  -4  -4   3   51.26    1.21
  -4   4   3   48.64    1.26
  -4   4   3   51.97    1.27
  -4   4   3   48.75    1.22
   4   4  -3   52.51    1.29
   4  -4  -3   54.36    1.25
   4   4  -3   50.27    1.20
   4   4  -2  169.53    3.30
  -4   4   2  166.31    3.20
  -4   4   2  163.96    3.33
  -4   4   2  163.51    3.28
  -4   4   2  160.84    3.33
  -4  -4   2  166.66    3.29
   4   4  -2  164.28    3.32
  -4  -4   2  164.58    3.25
  -4  -4   1   38.69    0.92
  -4  -4   1   37.32    0.95
  -4  -4   1   35.72    0.96
  -4   4   1   36.53    0.96
  -4   4   1   39.25    1.03
  -4  -4   1   37.78    0.90
  -4   4   1   37.82    0.97
  -4  -4   1   39.30    1.02
  -4   4   1   38.73    1.03
   4   4  -1   37.06    0.97
   4   4  -1   37.97    0.92
   4   4  -1   38.42    0.97
  -4   4   0   11.39    0.50
  -4  -4   0   11.71    0.43
  -4   4   0   11.52    0.48
  -4   4   0   12.08    0.49
  -4  -4   0   12.47    0.52
  -4   4   0   11.96    0.49
  -4  -4   0   12.11    0.41
  -4   4   0   11.73    0.54
  -4  -4   0   11.43    0.52
  -4   4   0   11.58    0.49
   4   4   0   11.83    0.43
   4   4   0   12.24    0.46
  -4  -4   0   11.93    0.42
  -4  -4  -1    6.07    0.38
  -4   4  -1    6.09    0.40
  -4   4  -1    5.65    0.41
  -4  -4  -1    6.16    0.39
  -4   4  -1    4.80    0.45
  -4   4  -1    6.48    0.42
  -4  -4  -1    5.78    0.42
  -4   4  -1    6.48    0.41
  -4   4  -1    6.77    0.41
  -4   4  -1    6.43    0.37
  -4   4  -1    5.88    0.43
  -4   4  -1    8.05    0.42
  -4   4  -1    6.34    0.38
  -4   4  -2   56.99    1.38
  -4   4  -2   53.50    1.31
  -4   4  -2   55.57    1.30
  -4  -4  -2   53.19    1.28
  -4  -4  -2   54.70    1.33
  -4   4  -2   55.16    1.36
  -4   4  -2   50.23    1.38
  -4   4  -2   54.31    1.33
  -4   4  -2   55.35    1.37
  -4   4  -2   55.49    1.32
  -4  -4  -2   52.85    1.28
  -4  -4  -2   54.78    1.29
  -4  -4  -2   54.90    1.27
  -4   4  -2   55.12    1.29
  -4   4  -2   57.35    1.32
  -4   4  -2   53.72    1.31
  -4  -4  -2   52.07    1.24
  -4   4  -2   49.37    1.35
  -4   4  -3  151.14    3.22
  -4   4  -3  151.93    3.13
  -4   4  -3  155.36    3.12
  -4  -4  -3  151.39    3.09
  -4   4  -3  159.24    3.23
  -4  -4  -3  152.85    3.17
  -4   4  -3  157.38    3.20
  -4   4  -3  146.84    3.17
  -4   4  -3  148.00    3.19
  -4   4  -3  155.64    3.15
  -4  -4  -3  149.34    3.07
  -4   4  -3  160.58    3.14
  -4   4  -3  152.50    3.12
  -4  -4  -3  157.91    3.12
  -4   4  -3  146.98    3.13
  -4  -4  -3  159.30    3.12
  -4   4  -3  154.39    3.19
  -4   4  -4  151.88    3.20
  -4   4  -4  152.64    3.28
  -4  -4  -4  159.10    3.17
  -4   4  -4  156.25    3.19
  -4  -4  -4  152.53    3.24
  -4   4  -4  156.48    3.26
  -4   4  -4  150.03    3.28
  -4   4  -4  159.39    3.24
  -4   4  -4  155.67    3.20
  -4  -4  -4  160.89    3.22
  -4   4  -4  155.79    3.19
  -4   4  -4  151.35    3.21
  -4  -4  -4  163.85    3.24
  -4   4  -4  160.71    3.29
  -4   4  -5  175.95    3.60
  -4   4  -5  174.21    3.60
  -4  -4  -5  172.00    3.52
  -4   4  -5  175.44    3.62
  -4   4  -5  179.17    3.60
  -4  -4  -5  171.99    3.62
  -4   4  -5  179.65    3.64
  -4  -4  -5  180.71    3.67
  -4   4  -5  173.48    3.70
  -4  -4  -5  183.95    3.66
  -4   4  -5  178.60    3.70
  -4   4  -5  179.95    3.67
  -4   4  -6   14.30    0.65
  -4   4  -6   14.21    0.63
  -4  -4  -6   15.01    0.66
  -4   4  -6   14.68    0.64
  -4  -4  -6   14.51    0.69
  -4   4  -6   14.59    0.74
  -4  -4  -6   15.04    0.65
  -4   4  -6   13.42    0.68
  -4   4  -6   15.48    0.71
  -4   4  -7    2.11    0.36
  -4   4  -7    2.48    0.37
  -4   4  -7    2.91    0.37
  -4  -4  -7    2.77    0.42
  -4  -4  -7    2.86    0.47
  -4   4  -7    2.72    0.46
  -4  -4  -7    3.08    0.39
  -4   4  -7    3.03    0.43
  -4   4  -8   95.84    2.16
  -4   4  -8   98.32    2.14
  -4  -4  -8   94.18    2.20
  -4   4  -8   94.51    2.17
  -4  -4  -9    2.09    0.42
  -4   4  -9    2.09    0.43
  -4   4  -9    2.02    0.37
  -4   4 -10   19.24    0.68
  -4  -4 -10   20.12    0.75
  -4  -4 -10   19.82    0.69
  -4   4 -11   12.88    0.48
  -4  -4 -11   13.00    0.54
  -4  -4 -11   12.54    0.47
   4   5 -13    6.73    0.29
   4  -5 -12   40.68    1.00
  -4  -5  12   39.60    1.04
  -4  -5  12   38.91    1.05
   4   5 -12   37.78    1.05
   4   5 -12   39.67    1.00
   4  -5 -11   57.34    1.39
  -4  -5  11   55.30    1.44
  -4  -5  11   55.19    1.47
   4   5 -11   56.61    1.49
   4   5 -11   55.31    1.38
   4  -5 -10  100.94    2.36
   4   5 -10   98.89    2.41
  -4  -5  10   98.50    2.32
  -4  -5  10   99.48    2.38
  -4  -5   9   15.12    0.72
   4  -5  -9   15.18    0.67
   4  -5  -8  106.58    2.35
  -4  -5   8  103.90    2.41
  -4  -5   8  101.96    2.48
   4  -5  -8  103.24    2.45
   4   5  -8  102.19    2.53
   4   5  -8  101.59    2.38
   4  -5  -7   19.48    0.74
  -4  -5   7   20.40    0.84
  -4  -5   7   20.10    0.81
   4  -5  -7   20.77    0.84
   4   5  -7   19.36    0.87
   4   5  -7   19.77    0.79
   4  -5  -7   20.77    0.74
  -4  -5   6   16.17    0.74
  -4  -5   6   14.79    0.67
   4  -5  -6   16.41    0.72
   4   5  -6   15.39    0.76
   4   5  -6   15.89    0.68
   4  -5  -6   17.33    0.63
  -4   5   6   16.25    0.59
  -4  -5   5  293.83    5.73
  -4   5   5  292.44    5.56
   4  -5  -5  298.30    5.70
   4   5  -5  286.15    5.76
   4   5  -5  280.92    5.64
   4  -5  -5  289.70    5.56
  -4  -5   5  289.53    5.65
  -4  -5   4   13.61    0.56
   4   5  -4   13.46    0.55
  -4  -5   4   13.43    0.56
  -4   5   4   13.43    0.52
  -4   5   4   12.42    0.53
  -4   5   4   12.28    0.54
  -4   5   4   12.53    0.53
   4   5  -4   14.88    0.64
   4  -5  -4   13.96    0.60
  -4  -5   4   13.90    0.61
   4   5  -3   12.39    0.50
  -4  -5   3   13.21    0.52
  -4   5   3   12.44    0.50
  -4   5   3   13.42    0.55
  -4   5   3   12.79    0.52
  -4   5   3   13.61    0.55
   4  -5  -3   11.99    0.51
   4   5  -3   13.90    0.59
  -4  -5   3   13.00    0.56
   4   5  -2    6.46    0.37
   4   5  -2    5.75    0.40
  -4   5   2    6.17    0.32
  -4   5   2    5.76    0.35
  -4  -5   2    5.94    0.35
  -4   5   2    5.35    0.38
  -4   5   2    5.16    0.38
   4   5  -2    5.39    0.40
  -4  -5   2    5.98    0.39
   4   5  -1   28.98    0.82
  -4   5   1   30.40    0.81
  -4   5   1   27.75    0.80
  -4   5   1   28.34    0.86
  -4  -5   1   28.51    0.72
  -4   5   1   28.99    0.82
   4   5  -1   28.40    0.84
  -4  -5   1   28.68    0.81
   4   5   0  114.38    2.33
   4   5   0  112.69    2.27
  -4   5   0  117.17    2.33
  -4  -5   0  111.30    2.23
  -4   5   0  110.37    2.30
  -4   5   0  106.36    2.32
  -4   5   0  110.20    2.29
  -4   5   0  108.14    2.32
  -4   5   0  115.08    2.35
  -4   5   0  110.73    2.40
  -4  -5   0  108.47    2.35
  -4   5   0  111.00    2.33
   4   5   0  112.42    2.32
  -4  -5   0  110.84    2.31
   4   5   1  237.22    4.39
   4   5   1  232.16    4.43
  -4  -5  -1  227.12    4.37
  -4   5  -1  232.12    4.44
  -4   5  -1  226.12    4.46
  -4   5  -1  225.32    4.53
  -4   5  -1  229.12    4.46
  -4   5  -1  221.98    4.41
  -4   5  -1  229.25    4.54
  -4   5  -1  235.12    4.53
  -4  -5  -1  228.76    4.49
  -4   5  -1  228.73    4.49
  -4   5  -1  226.26    4.53
  -4  -5  -1  229.46    4.46
  -4   5  -1  228.85    4.47
  -4  -5  -1  232.14    4.47
   4   5   1  235.84    4.44
  -4  -5  -1  225.36    4.41
  -4  -5  -1  217.02    4.41
  -4  -5  -2   24.34    0.73
  -4   5  -2   23.60    0.77
  -4  -5  -2   23.93    0.72
  -4   5  -2   22.72    0.82
  -4  -5  -2   25.45    0.80
  -4   5  -2   24.11    0.80
  -4   5  -2   22.68    0.83
  -4   5  -2   23.35    0.79
  -4   5  -2   26.15    0.79
  -4  -5  -2   25.31    0.74
  -4   5  -2   22.41    0.74
  -4   5  -2   24.70    0.77
  -4   5  -2   22.13    0.82
  -4   5  -2   24.45    0.77
  -4   5  -2   24.48    0.73
  -4   5  -3   39.58    1.15
  -4   5  -3   39.16    1.08
  -4   5  -3   40.82    1.07
  -4  -5  -3   38.25    1.03
  -4   5  -3   40.01    1.16
  -4  -5  -3   37.88    1.10
  -4   5  -3   40.77    1.13
  -4   5  -3   40.21    1.12
  -4   5  -3   40.22    1.10
  -4   5  -3   41.71    1.10
  -4  -5  -3   39.05    1.07
  -4   5  -3   41.09    1.08
  -4   5  -3   41.93    1.10
  -4  -5  -3   40.81    1.05
  -4   5  -3   39.04    1.17
  -4   5  -4  148.78    3.23
  -4   5  -4  150.48    3.14
  -4  -5  -4  151.70    3.07
  -4   5  -4  150.16    3.12
  -4  -5  -4  151.41    3.17
  -4   5  -4  151.74    3.20
  -4   5  -4  145.52    3.23
  -4   5  -4  154.50    3.19
  -4   5  -4  152.25    3.15
  -4  -5  -4  152.42    3.14
  -4   5  -4  147.52    3.13
  -4   5  -4  152.89    3.15
  -4  -5  -4  157.21    3.14
  -4   5  -4  152.72    3.22
  -4   5  -5    4.02    0.42
  -4   5  -5    4.54    0.42
  -4  -5  -5    4.08    0.35
  -4   5  -5    4.19    0.40
  -4  -5  -5    4.06    0.43
  -4   5  -5    4.41    0.42
  -4   5  -5    4.65    0.42
  -4  -5  -5    4.48    0.43
  -4   5  -5    4.83    0.51
  -4  -5  -5    4.25    0.43
  -4   5  -5    3.96    0.48
  -4   5  -6   49.65    1.32
  -4   5  -6   50.15    1.33
  -4   5  -6   49.82    1.32
  -4  -5  -6   48.51    1.34
  -4  -5  -6   51.03    1.38
  -4   5  -6   49.76    1.42
  -4  -5  -6   50.72    1.36
  -4   5  -6   45.62    1.38
  -4   5  -7   54.65    1.42
  -4   5  -7   56.28    1.42
  -4   5  -7   54.96    1.40
  -4  -5  -7   50.23    1.43
  -4  -5  -7   56.43    1.51
  -4   5  -7   54.88    1.54
  -4  -5  -7   54.20    1.43
  -4   5  -7   51.78    1.49
  -4   5  -8    8.77    0.51
  -4   5  -8   10.01    0.51
  -4  -5  -8    8.47    0.53
  -4   5  -8    9.26    0.53
  -4   5  -9    7.13    0.48
  -4  -5  -9    7.49    0.48
  -4  -5  -9    7.62    0.55
  -4   5  -9    7.80    0.56
  -4   5  -9    6.51    0.48
  -4   5 -10   10.60    0.51
  -4  -5 -10   10.28    0.55
  -4   5 -10   11.52    0.58
  -4  -5 -10   11.13    0.52
  -4   5 -11   28.01    0.75
  -4  -5 -11   27.00    0.74
  -4  -5 -11   26.27    0.77
   4  -6 -12   70.34    1.46
  -4  -6  12   67.39    1.51
  -4  -6  12   65.50    1.51
   4   6 -12   67.63    1.53
   4   6 -12   68.48    1.46
   4  -6 -11    3.71    0.36
  -4  -6  11    3.06    0.41
  -4  -6  11    3.25    0.33
   4   6 -11    2.66    0.41
  -4  -6  11    3.10    0.39
   4   6 -11    2.72    0.34
   4  -6 -10   25.86    0.84
  -4  -6  10   23.25    0.87
  -4  -6  10   22.53    0.90
   4   6 -10   22.47    0.93
   4  -6 -10   23.38    0.91
   4   6 -10   22.66    0.82
   4  -6  -9   23.98    0.86
  -4  -6   9   24.55    0.92
   4   6  -9   23.98    1.00
   4  -6  -9   24.68    0.95
   4   6  -9   23.97    0.88
  -4  -6   9   25.02    0.96
   4  -6  -8   24.28    0.85
  -4  -6   8   23.64    0.95
   4   6  -8   24.55    1.01
   4  -6  -8   21.85    0.92
   4   6  -8   22.87    0.88
   4  -6  -7   40.63    1.16
  -4  -6   7   40.69    1.27
  -4  -6   7   40.72    1.22
   4  -6  -7   43.43    1.27
   4   6  -7   39.11    1.31
   4   6  -7   40.20    1.21
  -4  -6   6   15.55    0.73
  -4   6   6   17.18    0.63
   4  -6  -6   15.84    0.65
   4   6  -6   16.10    0.80
   4  -6  -6   16.83    0.75
   4   6  -6   17.26    0.73
  -4  -6   6   16.84    0.70
  -4  -6   5    8.64    0.54
  -4   6   5    9.96    0.47
   4  -6  -5    8.63    0.44
  -4   6   5    7.91    0.45
   4   6  -5    9.06    0.59
   4  -6  -5    9.05    0.51
   4   6  -5    7.16    0.47
  -4  -6   5    7.97    0.49
  -4  -6   4   80.80    1.89
  -4   6   4   79.89    1.79
  -4   6   4   78.68    1.80
   4   6  -4   79.45    1.83
   4  -6  -4   82.18    1.87
   4   6  -4   82.55    1.94
  -4  -6   4   80.75    1.82
   4   6  -3   93.46    2.06
   4   6  -3   96.19    2.13
  -4   6   3   98.23    2.05
  -4  -6   3   95.10    2.05
  -4   6   3   91.80    2.06
  -4   6   3   91.21    2.04
   4   6  -3   91.51    2.13
   4  -6  -3   99.92    2.08
  -4  -6   3   95.60    2.12
   4   6  -2   22.08    0.70
   4   6  -2   22.99    0.76
  -4   6   2   24.11    0.72
  -4   6   2   23.27    0.70
  -4  -6   2   22.67    0.72
  -4   6   2   24.11    0.73
  -4   6   2   22.61    0.76
   4   6  -2   22.37    0.78
  -4  -6   2   24.13    0.75
   4   6  -1   99.03    2.07
   4   6  -1   97.91    2.13
  -4  -6   1   98.01    2.05
  -4   6   1   95.63    2.04
  -4   6   1   99.66    2.08
  -4   6   1   95.82    2.14
  -4   6   1   94.74    2.07
  -4   6   1   98.89    2.15
  -4   6   1   96.23    2.09
   4   6  -1   96.98    2.13
  -4  -6   1   99.22    2.12
   4   6   0    5.78    0.38
   4   6   0    5.65    0.35
  -4  -6   0    5.49    0.33
  -4   6   0    5.09    0.37
  -4   6   0    5.23    0.35
  -4   6   0    5.69    0.43
  -4   6   0    5.97    0.37
  -4   6   0    5.14    0.38
  -4   6   0    6.00    0.44
  -4   6   0    6.31    0.43
  -4   6   0    6.21    0.40
  -4  -6   0    5.69    0.39
   4   6   0    5.23    0.38
  -4  -6   0    5.37    0.37
   4   6   1   44.34    1.12
  -4  -6  -1   43.68    1.07
  -4  -6  -1   43.85    1.07
  -4   6  -1   45.06    1.15
  -4   6  -1   44.21    1.21
  -4   6  -1   44.91    1.16
  -4   6  -1   44.42    1.10
  -4   6  -1   42.85    1.21
  -4   6  -1   46.01    1.20
  -4   6  -1   43.90    1.20
  -4   6  -1   45.54    1.15
  -4  -6  -1   44.58    1.13
  -4  -6  -1   44.24    1.12
   4   6   1   44.75    1.13
  -4  -6  -1   46.15    1.13
  -4  -6  -1   43.58    1.12
  -4  -6  -2   55.06    1.28
  -4  -6  -2   53.83    1.32
  -4   6  -2   59.55    1.38
  -4   6  -2   53.70    1.44
  -4   6  -2   57.30    1.39
  -4   6  -2   57.61    1.34
  -4   6  -2   56.46    1.46
  -4  -6  -2   55.57    1.40
  -4   6  -2   60.04    1.44
  -4   6  -2   55.58    1.39
  -4  -6  -2   54.76    1.31
  -4  -6  -2   54.52    1.33
   4   6   2   56.70    1.34
  -4   6  -3   65.45    1.62
  -4   6  -3   64.67    1.67
  -4   6  -3   69.44    1.58
  -4  -6  -3   67.28    1.57
  -4  -6  -3   67.10    1.63
  -4   6  -3   68.74    1.65
  -4   6  -3   64.63    1.69
  -4   6  -3   67.92    1.63
  -4   6  -3   70.45    1.61
  -4  -6  -3   67.23    1.58
  -4   6  -3   67.92    1.61
  -4   6  -3   67.26    1.70
  -4   6  -4   81.64    1.88
  -4  -6  -4   80.23    1.81
  -4   6  -4   81.62    1.86
  -4  -6  -4   77.07    1.90
  -4   6  -4   80.71    1.97
  -4   6  -4   79.89    1.91
  -4   6  -4   85.58    1.89
  -4  -6  -4   76.58    1.85
  -4   6  -4   81.57    1.88
  -4   6  -4   81.17    1.89
  -4  -6  -4   79.68    1.84
  -4   6  -4   86.06    1.98
  -4   6  -5   70.36    1.69
  -4   6  -5   72.44    1.71
  -4  -6  -5   69.00    1.72
  -4   6  -5   72.57    1.72
  -4   6  -5   72.94    1.74
  -4  -6  -5   70.68    1.71
  -4   6  -5   71.99    1.82
  -4  -6  -5   68.79    1.74
  -4   6  -5   67.02    1.80
  -4   6  -6   91.47    2.13
  -4   6  -6   96.02    2.15
  -4  -6  -6   94.83    2.18
  -4   6  -6   93.51    2.16
  -4  -6  -6  100.14    2.21
  -4   6  -6   94.89    2.26
  -4  -6  -6   90.97    2.16
  -4   6  -6   88.48    2.24
  -4   6  -7  143.66    3.17
  -4   6  -7  151.33    3.15
  -4   6  -7  149.00    3.17
  -4  -6  -7  149.05    3.21
  -4  -6  -7  158.76    3.27
  -4   6  -7  153.09    3.33
  -4  -6  -7  150.00    3.20
  -4   6  -7  151.02    3.30
  -4   6  -8   31.34    0.99
  -4   6  -8   33.25    0.97
  -4  -6  -8   32.31    1.03
  -4  -6  -8   34.80    1.08
  -4   6  -8   32.20    1.11
  -4   6  -8   31.17    1.06
  -4   6  -9    4.60    0.41
  -4  -6  -9    4.42    0.40
  -4  -6  -9    5.04    0.46
  -4   6  -9    4.14    0.45
  -4   6  -9    4.41    0.44
  -4  -6 -10   10.35    0.50
  -4  -6 -10   11.56    0.55
  -4   6 -10   10.76    0.54
  -4   6 -10   11.63    0.51
  -4  -6 -11   10.80    0.42
  -4  -6 -11   10.87    0.44
  -4   6 -11   10.93    0.42
   4  -7 -12   14.00    0.47
  -4  -7  12   14.42    0.53
   4   7 -12   15.48    0.55
   4   7 -12   14.25    0.49
   4  -7 -11   16.22    0.60
  -4  -7  11   16.51    0.65
  -4  -7  11   15.91    0.66
  -4  -7  11   14.85    0.58
   4   7 -11   16.62    0.68
   4   7 -11   16.41    0.61
   4  -7 -10   25.83    0.84
  -4  -7  10   25.73    0.90
   4   7 -10   25.10    0.94
   4  -7 -10   26.82    0.94
   4   7 -10   24.70    0.85
  -4  -7  10   24.62    0.91
  -4  -7   9    5.72    0.53
   4   7  -9    7.26    0.63
   4  -7  -9    6.07    0.52
  -4  -7   9    6.10    0.50
  -4   7   8    4.63    0.40
   4  -7  -8    4.52    0.44
   4   7  -8    5.26    0.49
  -4  -7   7    0.62    0.37
  -4   7   7    0.64    0.30
   4  -7  -7    0.93    0.33
  -4   7   7    0.34    0.30
   4   7  -7    0.66    0.43
   4  -7  -7    0.57    0.36
  -4  -7   7    1.11    0.36
   4   7  -7    1.05    0.37
  -4  -7   6   76.69    1.95
  -4   7   6   77.85    1.80
   4  -7  -6   81.11    1.83
  -4   7   6   78.29    1.82
   4   7  -6   78.98    2.02
   4  -7  -6   76.98    1.92
   4   7  -6   77.65    1.89
  -4  -7   6   78.63    1.92
  -4  -7   5  105.57    2.36
  -4   7   5  105.21    2.24
  -4  -7   5  102.69    2.28
  -4   7   5  100.53    2.23
   4  -7  -5  104.30    2.33
   4   7  -5  103.08    2.42
  -4  -7   5   99.91    2.31
   4   7  -5   98.09    2.28
  -4  -7   4   15.61    0.68
  -4   7   4   16.24    0.61
  -4  -7   4   16.90    0.65
  -4   7   4   14.29    0.60
   4   7  -4   15.27    0.71
   4  -7  -4   15.91    0.65
   4   7  -4   16.63    0.65
  -4  -7   3    2.50    0.37
  -4   7   3    2.91    0.33
  -4   7   3    2.74    0.31
  -4  -7   3    2.56    0.32
   4   7  -3    3.86    0.40
  -4   7   3    3.27    0.33
  -4   7   3    4.17    0.35
   4   7  -3    2.79    0.41
   4  -7  -3    3.33    0.34
   4   7  -3    3.39    0.35
   4   7  -2   15.43    0.59
   4   7  -2   14.88    0.62
  -4   7   2   15.04    0.58
  -4   7   2   14.80    0.62
  -4   7   2   14.02    0.54
  -4  -7   2   14.10    0.57
  -4   7   2   15.04    0.58
  -4   7   2   14.48    0.60
   4   7  -2   15.64    0.66
  -4  -7   2   15.65    0.62
   4   7  -1    5.29    0.37
   4   7  -1    5.34    0.41
  -4  -7   1    5.08    0.36
  -4   7   1    4.88    0.36
  -4   7   1    5.07    0.38
  -4   7   1    5.48    0.42
  -4   7   1    5.03    0.36
  -4   7   1    5.67    0.40
  -4   7   1    6.07    0.43
   4   7  -1    5.80    0.43
  -4  -7   1    5.73    0.41
   4   7   0  185.38    3.71
   4   7   0  189.15    3.66
  -4  -7   0  185.68    3.64
  -4   7   0  187.43    3.68
  -4   7   0  174.01    3.75
  -4   7   0  189.03    3.69
  -4   7   0  171.97    3.72
  -4   7   0  184.77    3.68
  -4  -7   0  180.88    3.68
  -4   7   0  182.15    3.75
   4   7   0  186.00    3.71
  -4  -7   0  186.09    3.70
  -4  -7  -1  119.29    2.49
  -4  -7  -1  119.27    2.56
  -4   7  -1  121.04    2.64
  -4   7  -1  117.98    2.49
  -4   7  -1  122.11    2.56
  -4   7  -1  121.50    2.63
  -4   7  -1  125.09    2.63
  -4  -7  -1  122.83    2.52
  -4   7  -1  117.47    2.56
  -4  -7  -1  118.35    2.52
   4   7   1  123.05    2.58
  -4  -7  -1  121.44    2.56
   4   7   1  120.81    2.56
  -4  -7  -2  143.32    2.89
  -4  -7  -2  142.35    2.91
  -4   7  -2  137.55    2.96
  -4   7  -2  139.62    3.06
  -4   7  -2  144.44    2.98
  -4   7  -2  143.48    2.92
  -4   7  -2  141.32    3.06
  -4   7  -2  146.76    3.02
  -4   7  -2  143.17    2.98
  -4  -7  -2  143.67    2.95
   4   7   2  140.46    2.95
  -4  -7  -3   33.07    0.90
  -4   7  -3   32.27    0.97
  -4  -7  -3   32.55    0.94
  -4   7  -3   33.33    0.98
  -4   7  -3   34.01    1.00
  -4   7  -3   33.64    0.96
  -4   7  -3   31.34    1.05
  -4  -7  -3   32.55    1.02
  -4   7  -3   33.88    1.02
  -4   7  -3   32.00    0.99
  -4  -7  -3   32.24    0.94
  -4   7  -3   35.20    1.09
  -4   7  -4  170.27    3.49
  -4  -7  -4  169.13    3.43
  -4   7  -4  171.89    3.49
  -4  -7  -4  171.78    3.49
  -4   7  -4  167.11    3.51
  -4   7  -4  170.26    3.62
  -4  -7  -4  168.72    3.54
  -4   7  -4  170.46    3.62
  -4   7  -5  122.70    2.66
  -4  -7  -5  123.77    2.68
  -4   7  -5  124.56    2.68
  -4   7  -5  120.00    2.68
  -4   7  -5  129.03    2.66
  -4   7  -5  127.74    2.80
  -4  -7  -5  116.40    2.69
  -4   7  -5  121.32    2.79
  -4   7  -6  352.72    6.77
  -4   7  -6  348.27    6.72
  -4  -7  -6  347.96    6.79
  -4   7  -6  352.30    6.76
  -4  -7  -6  352.82    6.78
  -4   7  -6  360.10    6.90
  -4  -7  -6  337.07    6.78
  -4   7  -6  339.69    6.88
  -4   7  -7    1.62    0.33
  -4  -7  -7    1.49    0.40
  -4   7  -7    1.84    0.36
  -4   7  -7    1.71    0.35
  -4  -7  -8  169.30    3.50
  -4   7  -8  168.13    3.57
  -4   7  -8  161.25    3.53
  -4   7  -9   19.04    0.69
  -4   7  -9   18.17    0.63
  -4  -7  -9   19.53    0.72
  -4  -7  -9   19.68    0.74
  -4   7  -9   18.15    0.76
  -4   7  -9   18.50    0.75
  -4  -7 -10    3.38    0.34
  -4   7 -10    3.22    0.34
  -4   7 -10    3.35    0.32
  -4   7 -11    3.47    0.26
  -4  -7 -11    3.45    0.26
   4  -8 -12    1.19    0.19
   4   8 -12    1.38    0.20
   4  -8 -11    0.33    0.23
   4   8 -11    0.29    0.30
  -4  -8  11    0.20    0.28
   4   8 -11    0.27    0.25
  -4  -8  11    0.52    0.28
   4  -8 -10    2.49    0.33
   4   8 -10    2.30    0.42
   4  -8 -10    3.00    0.41
  -4  -8  10    2.50    0.37
   4   8 -10    2.16    0.36
  -4  -8  10    2.67    0.39
   4  -8  -9    0.29    0.30
  -4  -8   9    0.59    0.38
   4   8  -9    0.31    0.41
   4  -8  -9    0.76    0.37
  -4  -8   9    0.52    0.37
  -4  -8   8    6.65    0.52
   4  -8  -8    7.16    0.47
   4   8  -8    7.36    0.52
  -4  -8   7   31.39    1.07
  -4   8   7   29.26    0.93
   4  -8  -7   30.18    0.94
   4   8  -7   30.72    1.10
   4  -8  -7   30.31    1.05
   4   8  -7   29.49    1.01
  -4  -8   6   46.64    1.36
  -4   8   6   45.37    1.22
   4  -8  -6   46.27    1.21
  -4   8   6   45.42    1.21
   4  -8  -6   45.53    1.31
   4   8  -6   44.49    1.39
   4   8  -6   44.84    1.29
  -4  -8   6   47.60    1.32
  -4  -8   5   82.27    2.02
  -4   8   5   88.87    1.94
  -4  -8   5   83.15    1.95
  -4   8   5   79.14    1.89
   4   8  -5   84.08    2.08
   4  -8  -5   84.68    1.99
   4   8  -5   81.69    1.96
  -4  -8   4    0.45    0.33
  -4   8   4    0.38    0.29
  -4   8   4    0.82    0.29
   4   8  -4    0.53    0.32
   4   8  -4    0.17    0.37
   4  -8  -4    0.78    0.30
  -4  -8   4    0.33    0.33
   4   8  -3   73.44    1.74
   4   8  -3   75.24    1.84
  -4   8   3   72.29    1.71
  -4  -8   3   74.97    1.73
  -4   8   3   72.66    1.68
   4   8  -3   74.58    1.83
  -4  -8   3   73.29    1.78
   4   8  -2  172.98    3.49
   4   8  -2  170.35    3.55
  -4   8   2  168.92    3.46
  -4   8   2  169.71    3.50
  -4  -8   2  172.22    3.47
  -4   8   2  166.28    3.49
  -4   8   2  167.60    3.46
   4   8  -2  177.62    3.59
  -4  -8   2  175.93    3.55
   4   8  -1  124.88    2.69
   4   8  -1  122.29    2.61
  -4  -8   1  121.33    2.57
  -4   8   1  120.83    2.53
  -4   8   1  129.60    2.61
  -4   8   1  122.77    2.66
  -4   8   1  117.28    2.63
  -4   8   1  123.06    2.60
   4   8  -1  125.36    2.68
  -4  -8   1  125.67    2.66
   4   8   0  141.69    3.00
   4   8   0  140.39    2.93
  -4  -8   0  144.97    2.92
  -4   8   0  144.29    2.95
  -4   8   0  138.04    3.01
  -4  -8   0  141.80    2.94
  -4   8   0  144.08    2.95
   4   8   0  144.76    3.01
  -4  -8   0  144.03    2.98
  -4  -8   0  146.35    3.00
   4   8   1   31.18    0.95
  -4   8  -1   31.45    1.01
  -4   8  -1   30.63    0.88
  -4   8  -1   31.56    1.00
  -4   8  -1   32.11    0.99
  -4   8  -1   30.57    0.94
  -4  -8  -1   32.74    0.96
  -4  -8  -1   33.59    0.92
  -4  -8  -2   23.53    0.74
  -4  -8  -2   25.05    0.75
  -4   8  -2   22.95    0.74
  -4   8  -2   22.17    0.87
  -4   8  -2   23.23    0.82
  -4   8  -2   22.80    0.80
  -4  -8  -2   22.50    0.78
   4   8   2   23.08    0.79
  -4  -8  -3  214.24    4.29
  -4  -8  -3  215.97    4.31
  -4   8  -3  219.14    4.37
  -4   8  -3  218.49    4.31
  -4   8  -3  211.02    4.45
  -4   8  -3  221.75    4.41
  -4  -8  -3  217.56    4.41
  -4   8  -3  219.40    4.39
  -4  -8  -3  213.73    4.35
   4   8   3  223.13    4.37
  -4   8  -4   78.33    1.77
  -4  -8  -4   73.64    1.71
  -4  -8  -4   73.69    1.76
  -4   8  -4   74.63    1.80
  -4   8  -4   73.51    1.76
  -4   8  -4   77.75    1.92
  -4  -8  -4   71.48    1.83
  -4   8  -4   73.99    1.90
  -4   8  -5  175.61    3.63
  -4  -8  -5  176.41    3.65
  -4   8  -5  178.80    3.66
  -4   8  -5  175.69    3.66
  -4   8  -5  176.30    3.61
  -4   8  -5  176.31    3.78
  -4  -8  -5  178.88    3.70
  -4   8  -5  172.12    3.78
  -4   8  -6   56.31    1.43
  -4  -8  -6   55.25    1.45
  -4   8  -6   54.47    1.43
  -4   8  -6   52.32    1.38
  -4   8  -6   56.95    1.56
  -4  -8  -6   54.56    1.46
  -4   8  -6   52.70    1.53
  -4   8  -7   86.36    2.00
  -4   8  -7   84.54    1.98
  -4  -8  -7   86.65    2.03
  -4   8  -7   83.34    2.09
  -4  -8  -7   87.24    2.01
  -4   8  -8    5.08    0.44
  -4  -8  -8    4.87    0.46
  -4   8  -8    4.57    0.40
  -4   8  -8    5.05    0.49
  -4   8  -8    5.00    0.49
  -4   8  -9    4.58    0.43
  -4   8  -9    4.64    0.34
  -4  -8  -9    4.41    0.38
  -4   8  -9    4.49    0.39
  -4   8 -10    8.96    0.46
  -4   8 -10   10.09    0.44
  -4  -8 -10   10.42    0.45
  -4   8 -11    3.11    0.22
  -4  -8 -11    3.43    0.24
   4  -9 -11   27.52    0.76
  -4  -9  11   28.85    0.84
  -4  -9  11   29.35    0.85
   4   9 -11   29.41    0.87
   4   9 -11   30.04    0.81
   4  -9 -10   20.86    0.68
  -4  -9  10   18.32    0.73
  -4  -9  10   19.81    0.75
   4   9 -10   20.18    0.79
   4  -9 -10   20.06    0.77
   4   9 -10   19.42    0.71
   4  -9  -9  154.09    3.12
  -4  -9   9  147.58    3.23
   4   9  -9  146.05    3.28
   4  -9  -9  154.72    3.26
   4   9  -9  145.46    3.17
  -4  -9   9  150.84    3.21
  -4  -9   8    0.87    0.40
   4   9  -8    0.90    0.45
   4  -9  -8    1.15    0.37
   4   9  -8    1.44    0.38
  -4  -9   8    1.25    0.37
   4  -9  -7    3.88    0.38
  -4  -9   7    3.21    0.45
   4   9  -7    3.96    0.46
  -4   9   7    3.97    0.39
  -4  -9   6   16.20    0.76
  -4   9   6   14.85    0.66
   4  -9  -6   14.50    0.71
   4   9  -6   15.81    0.78
   4   9  -6   17.22    0.73
  -4  -9   6   15.45    0.73
  -4  -9   5   26.35    0.94
  -4   9   5   24.40    0.84
  -4   9   5   22.91    0.78
   4   9  -5   26.53    0.89
   4   9  -5   25.16    0.97
   4  -9  -5   24.24    0.88
  -4  -9   5   25.34    0.87
   4   9  -4  117.68    2.53
  -4  -9   4  114.20    2.52
  -4   9   4  118.24    2.50
  -4   9   4  109.55    2.42
   4   9  -4  112.86    2.62
   4  -9  -4  112.35    2.50
  -4  -9   4  111.37    2.57
   4   9  -3   77.12    1.83
   4   9  -3   76.76    1.92
  -4   9   3   76.07    1.80
  -4  -9   3   77.03    1.82
  -4   9   3   77.84    1.77
   4   9  -3   79.17    1.93
  -4  -9   3   76.38    1.89
  -4  -9   2    0.72    0.31
  -4   9   2    0.86    0.31
  -4  -9   2    0.71    0.31
   4   9  -2    1.25    0.36
  -4   9   2    0.75    0.28
   4   9  -2    1.22    0.38
   4   9  -2    1.12    0.32
   4   9  -1  114.49    2.51
   4   9  -1  111.68    2.41
  -4   9   1  111.83    2.33
  -4   9   1  110.44    2.40
  -4   9   1  105.97    2.43
  -4  -9   1  112.17    2.40
  -4   9   1  108.43    2.37
   4   9  -1  110.74    2.49
  -4  -9   1  111.35    2.47
   4   9   0    6.76    0.48
   4   9   0    6.46    0.43
  -4  -9   0    6.68    0.44
  -4   9   0    6.71    0.46
  -4   9   0    6.71    0.47
  -4   9   0    6.31    0.42
  -4  -9   0    6.22    0.41
   4   9   0    6.82    0.49
  -4  -9   0    6.62    0.48
  -4  -9   0    6.68    0.49
  -4   9  -1    0.72    0.27
  -4   9  -1    0.80    0.35
  -4   9  -1    0.85    0.32
  -4   9  -1    0.73    0.32
  -4  -9  -1    0.37    0.31
  -4  -9  -1    1.48    0.31
   4   9   1    0.75    0.30
   4   9   2  131.68    2.80
  -4   9  -2  127.99    2.68
  -4   9  -2  125.90    2.85
  -4   9  -2  131.71    2.81
  -4   9  -2  127.93    2.77
  -4  -9  -2  125.51    2.80
  -4  -9  -2  129.33    2.72
  -4  -9  -3  335.51    6.45
  -4  -9  -3  336.59    6.45
  -4   9  -3  332.41    6.51
  -4   9  -3  333.05    6.43
  -4   9  -3  323.75    6.60
  -4   9  -3  346.22    6.56
  -4   9  -3  337.57    6.53
  -4  -9  -3  334.41    6.52
   4   9   3  337.22    6.55
  -4  -9  -4    2.96    0.36
  -4   9  -4    3.89    0.38
  -4  -9  -4    4.36    0.38
  -4   9  -4    3.57    0.43
  -4  -9  -4    3.43    0.39
  -4  -9  -4    3.33    0.38
  -4   9  -4    3.27    0.49
  -4  -9  -4    3.28    0.43
  -4  -9  -5   16.57    0.74
  -4   9  -5   17.02    0.81
  -4  -9  -5   18.03    0.72
  -4   9  -5   16.42    0.71
  -4   9  -5   17.44    0.70
  -4  -9  -6    0.95    0.36
  -4   9  -6    0.68    0.34
  -4   9  -6    0.68    0.33
  -4   9  -7    0.18    0.40
  -4  -9  -7    0.16    0.30
  -4   9  -8   44.02    1.26
  -4   9  -8   42.01    1.13
  -4  -9  -8   41.36    1.18
  -4   9  -8   44.78    1.16
  -4   9  -9   62.66    1.54
  -4  -9  -9   60.36    1.47
  -4   9  -9   61.61    1.40
  -4   9  -9   65.31    1.47
  -4   9 -10   20.86    0.65
  -4  -9 -10   19.17    0.60
  -4   9 -10   20.18    0.59
   4 -10 -11   23.30    0.61
  -4 -10  11   22.55    0.69
   4  10 -11   20.82    0.68
   4  10 -11   23.52    0.71
   4  10 -11   25.12    0.67
   4 -10 -10   79.57    1.73
  -4 -10  10   77.77    1.84
  -4 -10  10   78.83    1.84
   4  10 -10   82.39    1.89
   4 -10 -10   82.15    1.86
   4  10 -10   81.01    1.80
   4  10  -9   10.50    0.54
  -4  10   9    8.46    0.44
  -4 -10   9   10.40    0.57
   4 -10  -9   10.21    0.48
   4  10  -9    8.33    0.59
   4 -10  -9   10.18    0.55
  -4 -10   9    9.16    0.56
  -4  10   8   83.98    1.95
   4 -10  -8   87.69    1.95
  -4 -10   8   89.71    2.09
   4  10  -8   85.20    2.14
   4 -10  -8   88.65    2.09
  -4 -10   8   83.11    2.08
   4 -10  -7  190.72    3.93
  -4  10   7  184.98    3.81
   4  10  -7  181.49    3.89
  -4 -10   7  190.74    3.94
  -4  10   6    9.63    0.57
  -4 -10   6   11.68    0.66
   4 -10  -6   11.08    0.60
   4  10  -6   10.96    0.68
   4  10  -6   10.38    0.60
  -4  10   5    0.40    0.32
  -4 -10   5    0.09    0.32
  -4 -10   5    0.72    0.35
   4  10  -5    0.03    0.39
   4 -10  -5   -0.09    0.31
   4  10  -5   -0.09    0.34
   4  10  -4   11.28    0.59
  -4  10   4   11.10    0.58
  -4 -10   4   10.86    0.57
   4  10  -4   10.62    0.66
   4 -10  -4   11.04    0.56
  -4 -10   4    9.48    0.60
  -4 -10   3    2.81    0.42
  -4  10   3    2.98    0.41
  -4  10   3    2.64    0.34
   4  10  -3    2.13    0.39
   4  10  -3    2.14    0.45
  -4 -10   3    2.08    0.38
   4  10  -3    2.31    0.42
   4  10  -2  215.31    4.33
   4  10  -2  212.15    4.42
  -4 -10   2  213.53    4.30
  -4  10   2  213.41    4.29
  -4  10   2  214.64    4.25
   4  10  -2  213.50    4.42
  -4 -10   2  211.38    4.38
   4  10  -1   80.37    1.98
   4  10  -1   80.90    1.90
  -4 -10   1   80.92    1.87
  -4  10   1   78.79    1.87
  -4  10   1   81.17    1.85
   4  10  -1   80.60    1.97
  -4 -10   1   79.90    1.95
   4  10   0    4.31    0.44
   4  10   0    4.71    0.41
  -4  10   0    4.19    0.42
  -4 -10   0    4.46    0.44
  -4  10   0    4.25    0.40
   4  10   0    5.43    0.50
  -4 -10   0    4.64    0.43
  -4 -10   0    4.69    0.43
   4  10   1   15.96    0.67
   4  10   1   16.93    0.73
  -4  10  -1   16.88    0.71
  -4  10  -1   16.56    0.72
  -4  10  -1   16.15    0.66
  -4 -10  -1   17.71    0.73
  -4 -10  -1   16.96    0.67
  -4  10  -2    0.76    0.28
  -4  10  -2    0.44    0.36
  -4  10  -2    0.98    0.34
  -4  10  -2    0.77    0.33
  -4 -10  -2    0.76    0.35
   4  10   2    1.06    0.34
  -4 -10  -2    1.04    0.30
  -4  10  -3    2.13    0.33
   4  10   3    1.91    0.37
  -4 -10  -3    2.21    0.35
  -4  10  -3    2.17    0.42
  -4  10  -3    2.36    0.37
  -4  10  -3    1.65    0.35
  -4 -10  -3    1.63    0.33
  -4 -10  -3    1.67    0.38
  -4 -10  -4  178.09    3.54
  -4  10  -4  170.74    3.57
  -4  10  -4  161.94    3.51
  -4 -10  -4  172.37    3.49
  -4 -10  -4  175.00    3.53
  -4  10  -4  155.17    3.71
  -4 -10  -4  170.89    3.63
  -4 -10  -4  172.62    3.60
   4  10   4  184.44    3.68
  -4 -10  -5    1.82    0.36
  -4  10  -5    1.48    0.36
  -4  10  -5    1.66    0.33
  -4  10  -5    1.10    0.41
  -4 -10  -5    1.54    0.40
  -4 -10  -6    9.35    0.56
  -4  10  -6    9.92    0.56
  -4  10  -6   10.51    0.53
  -4 -10  -6   10.05    0.56
  -4  10  -6    8.92    0.63
  -4 -10  -7    4.16    0.41
  -4  10  -7    3.58    0.39
  -4  10  -7    3.88    0.38
  -4  10  -7    4.35    0.50
  -4 -10  -7    4.98    0.42
  -4  10  -8  170.45    3.35
  -4  10  -8  168.63    3.34
  -4  10  -8  168.14    3.49
  -4  10  -9    9.98    0.41
  -4 -10  -9   10.24    0.47
  -4  10  -9   10.16    0.43
  -4  10  -9    9.67    0.51
  -4  10 -10    0.09    0.17
  -4 -10 -10   -0.04    0.20
   4  11 -11    2.18    0.20
   4 -11 -10   26.72    0.70
  -4 -11  10   25.79    0.80
   4  11 -10   23.94    0.78
  -4 -11  10   26.03    0.79
   4  11 -10   26.27    0.82
   4 -11 -10   27.16    0.80
   4  11 -10   26.14    0.76
   4  11  -9    7.66    0.47
   4 -11  -9    7.69    0.40
  -4 -11   9    8.40    0.51
  -4  11   9    7.99    0.40
   4  11  -9    7.46    0.52
   4 -11  -9    8.41    0.50
  -4 -11   9    7.75    0.48
   4  11  -8   46.45    1.29
  -4 -11   8   47.32    1.31
   4 -11  -8   46.43    1.31
   4  11  -8   47.01    1.38
  -4 -11   8   46.30    1.32
  -4  11   8   45.76    1.20
   4 -11  -7   25.77    0.92
   4  11  -7   27.12    1.02
  -4 -11   7   25.20    0.92
  -4 -11   7   26.74    0.98
  -4 -11   6    0.55    0.34
   4  11  -6    0.31    0.35
  -4  11   6    0.34    0.31
   4  11  -5    8.03    0.53
  -4  11   5    8.19    0.53
  -4 -11   5    8.58    0.54
   4  11  -5    8.53    0.61
   4 -11  -5    8.16    0.53
  -4 -11   5    8.30    0.59
  -4  11   4    2.69    0.40
  -4 -11   4    1.45    0.39
  -4 -11   4    2.13    0.40
   4  11  -4    1.71    0.44
   4  11  -4    2.22    0.39
  -4  11   3    2.62    0.39
  -4 -11   3    2.67    0.38
   4  11  -3    3.36    0.47
  -4 -11   3    3.37    0.43
   4  11  -3    3.36    0.48
   4  11  -3    2.77    0.40
   4  11  -2    9.88    0.57
   4  11  -2   10.15    0.63
  -4  11   2   10.05    0.56
  -4 -11   2   11.12    0.62
   4  11  -2    9.48    0.61
  -4 -11   2   10.33    0.58
  -4 -11   1    0.29    0.32
   4  11  -1    0.53    0.34
  -4  11   1    0.53    0.32
  -4 -11   1    0.60    0.36
  -4 -11   1    0.49    0.33
  -4  11   1    0.31    0.28
   4  11  -1   -0.18    0.37
   4  11  -1    0.57    0.32
  -4 -11   0    0.42    0.34
  -4  11   0    0.66    0.32
  -4  11   0    0.76    0.30
  -4 -11   0    0.41    0.34
   4  11   0    0.49    0.34
   4  11   0    0.65    0.31
  -4  11  -1    3.42    0.43
  -4  11  -1    3.67    0.42
  -4 -11  -1    3.28    0.42
  -4  11  -1    2.17    0.37
   4  11   1    2.93    0.40
  -4 -11  -1    4.11    0.43
   4  11   1    3.08    0.39
  -4 -11  -2   14.62    0.63
  -4  11  -2   15.00    0.73
  -4  11  -2   13.43    0.65
  -4 -11  -2   15.92    0.71
   4  11   2   14.34    0.71
  -4  11  -3   25.56    0.88
  -4  11  -3   24.28    0.79
  -4 -11  -3   25.40    0.86
  -4  11  -3   23.43    0.93
  -4  11  -3   25.35    0.87
  -4 -11  -3   25.65    0.93
   4  11   3   26.45    0.95
  -4  11  -4   35.95    1.20
  -4 -11  -4   35.14    1.14
  -4 -11  -4   38.90    1.09
  -4 -11  -4   37.83    1.07
  -4  11  -4   39.32    1.12
  -4  11  -4   35.05    1.01
  -4 -11  -5   23.79    0.80
  -4 -11  -5   26.31    0.86
  -4  11  -5   24.15    0.85
  -4  11  -5   24.31    0.80
  -4  11  -6   14.64    0.73
  -4 -11  -6   14.54    0.65
  -4  11  -7   17.24    0.75
  -4 -11  -7   15.71    0.63
  -4 -11  -7   16.58    0.64
  -4  11  -7   15.86    0.63
  -4  11  -7   16.54    0.60
  -4  11  -8    3.93    0.42
  -4  11  -8    4.48    0.34
  -4 -11  -8    4.73    0.38
  -4  11  -8    3.91    0.32
  -4  11  -9   16.88    0.61
  -4  11  -9   15.61    0.49
  -4 -11  -9   17.84    0.56
  -4  11  -9   14.91    0.49
  -4 -11 -10    7.52    0.30
  -4 -12  10   12.02    0.47
   4  12 -10   11.97    0.49
   4 -12 -10   12.43    0.48
   4  12 -10   12.54    0.45
  -4  12   9    0.28    0.21
   4  12  -9    0.07    0.26
  -4 -12   9    0.52    0.27
   4  12  -9    0.96    0.33
   4 -12  -9    0.40    0.27
   4  12  -9    0.62    0.27
  -4 -12   9    0.34    0.26
   4  12  -8   27.69    0.90
  -4 -12   8   28.44    0.93
  -4  12   8   28.93    0.84
   4 -12  -8   29.37    0.93
   4  12  -8   26.43    0.96
  -4 -12   8   28.35    0.94
   4  12  -7   45.67    1.26
  -4 -12   7   44.97    1.29
   4 -12  -7   45.85    1.26
   4  12  -7   44.32    1.33
  -4 -12   7   44.62    1.31
  -4  12   7   44.37    1.21
  -4 -12   6   98.97    2.34
   4 -12  -6   94.59    2.24
   4  12  -6   98.84    2.37
  -4 -12   6   98.87    2.30
  -4  12   5   11.92    0.62
  -4 -12   5   12.24    0.62
   4 -12  -5   11.83    0.61
   4  12  -5   12.09    0.62
  -4  12   4    3.24    0.42
  -4 -12   4    2.93    0.44
   4  12  -4    2.96    0.48
   4  12  -4    3.79    0.45
  -4 -12   4    3.47    0.44
   4  12  -3   29.03    0.98
  -4  12   3   28.25    0.96
   4  12  -3   28.77    1.06
  -4 -12   3   29.05    1.04
  -4 -12   3   30.19    0.99
   4  12  -2   18.58    0.78
   4  12  -2   19.32    0.84
  -4  12   2   17.61    0.75
   4  12  -2   20.06    0.86
  -4 -12   2   17.97    0.79
  -4 -12   2   19.57    0.81
  -4 -12   2   19.00    0.76
   4  12  -1    4.24    0.43
   4  12  -1    5.35    0.50
  -4 -12   1    4.67    0.44
  -4  12   1    4.58    0.45
   4  12  -1    5.31    0.51
  -4 -12   1    5.61    0.50
  -4 -12   1    5.70    0.51
  -4 -12   0   32.55    1.04
  -4  12   0   30.70    1.02
  -4  12   0   31.56    1.03
  -4 -12   0   33.42    1.10
   4  12   0   34.89    1.15
   4  12   0   33.65    1.05
  -4  12  -1    2.30    0.34
  -4 -12  -1    2.34    0.40
  -4 -12  -1    3.06    0.39
   4  12   1    3.01    0.43
   4  12   1    3.13    0.42
  -4 -12  -2   78.30    1.87
   4  12   2   79.61    1.90
  -4  12  -2   75.01    1.92
  -4  12  -2   79.16    1.88
  -4 -12  -3   19.69    0.77
   4  12   3   20.24    0.84
  -4  12  -3   19.05    0.78
  -4 -12  -4  112.21    2.54
  -4  12  -4  119.26    2.58
  -4 -12  -4  118.52    2.63
   4  12   4  120.03    2.72
  -4  12  -5    0.33    0.38
  -4 -12  -5    0.20    0.34
  -4 -12  -5   -0.06    0.28
   4  12   5    0.23    0.34
  -4  12  -6   43.41    1.27
  -4 -12  -6   41.03    1.16
  -4 -12  -6   43.17    1.13
  -4  12  -6   43.35    1.16
  -4  12  -6   39.76    1.06
  -4  12  -7    1.74    0.38
  -4 -12  -7    1.36    0.29
  -4 -12  -7    2.14    0.32
  -4  12  -7    1.28    0.31
  -4  12  -7    1.94    0.27
  -4  12  -8    7.97    0.47
  -4  12  -8    7.65    0.38
  -4 -12  -8    8.56    0.40
  -4  12  -8    7.03    0.34
  -4  12  -9    0.21    0.23
  -4 -12  -9   -0.08    0.19
  -4  13   9    1.26    0.20
   4  13  -9    1.07    0.25
  -4 -13   9    1.01    0.27
   4  13  -9    1.20    0.28
   4 -13  -9    1.05    0.25
   4  13  -9    1.07    0.25
  -4 -13   9    0.87    0.25
   4  13  -8   36.70    1.02
  -4 -13   8   38.76    1.05
  -4  13   8   36.17    0.96
   4 -13  -8   37.81    1.03
   4  13  -8   37.53    1.08
  -4 -13   8   37.87    1.06
   4  13  -7   21.46    0.78
  -4 -13   7   20.52    0.78
   4 -13  -7   22.18    0.77
   4  13  -7   19.82    0.82
  -4 -13   7   20.20    0.80
  -4  13   7   20.93    0.72
   4  13  -6   13.12    0.63
  -4 -13   6   11.49    0.62
  -4  13   6   12.31    0.58
   4 -13  -6   12.15    0.59
   4  13  -6   11.99    0.67
  -4 -13   6   13.10    0.67
   4  13  -5    7.92    0.59
   4 -13  -5    8.58    0.51
  -4 -13   5    8.05    0.55
   4  13  -4  197.88    4.07
  -4 -13   4  192.81    4.04
  -4  13   4  194.66    4.02
   4  13  -4  200.37    4.18
  -4 -13   4  197.80    4.14
  -4  13   3   27.41    0.95
  -4 -13   3   28.65    1.02
   4  13  -3   29.14    0.98
   4  13  -3   31.18    1.08
  -4 -13   3   30.70    0.99
  -4  13   2   62.16    1.65
  -4 -13   2   67.03    1.68
   4  13  -2   67.64    1.70
   4  13  -2   67.57    1.78
  -4 -13   1    0.25    0.33
   4  13  -1    0.12    0.34
  -4  13   1   -0.15    0.35
  -4  13   0  141.65    3.10
  -4 -13   0  144.29    3.12
   4  13   0  149.86    3.15
  -4  13   0  145.26    3.10
  -4 -13  -1   86.78    2.07
   4  13   1   90.67    2.20
   4  13   1   87.25    2.09
   4  13   2   32.09    1.02
   4  13   2   32.00    1.09
  -4 -13  -2   31.35    1.07
  -4 -13  -2   32.17    1.03
  -4 -13  -3    0.14    0.31
   4  13   3    0.08    0.37
  -4  13  -3   -0.08    0.31
  -4  13  -3   -0.39    0.36
   4  13   3    0.09    0.32
  -4 -13  -3    0.56    0.34
   4  13   4    0.21    0.34
  -4 -13  -4   -0.02    0.30
  -4  13  -4    0.10    0.37
  -4 -13  -4   -0.11    0.35
  -4 -13  -5    1.85    0.30
   4  13   5    1.59    0.36
  -4 -13  -5    1.60    0.31
  -4  13  -5    2.15    0.36
  -4  13  -5    1.78    0.32
  -4  13  -5    1.67    0.39
  -4 -13  -5    2.05    0.37
  -4 -13  -6    5.12    0.34
  -4  13  -6    4.94    0.46
  -4 -13  -6    4.30    0.39
  -4 -13  -6    4.98    0.36
  -4  13  -6    4.82    0.39
  -4  13  -7    3.61    0.39
  -4  13  -7    3.22    0.32
  -4 -13  -7    2.76    0.29
  -4  13  -8    0.32    0.25
  -4 -13  -8    0.18    0.20
  -4  13  -8    0.54    0.20
   4  14  -9    4.08    0.27
   4  14  -8    7.65    0.40
  -4  14   8    6.95    0.36
  -4 -14   8    7.35    0.42
   4 -14  -8    6.89    0.39
   4  14  -8    7.69    0.45
  -4 -14   8    6.92    0.41
  -4 -14   8    8.04    0.43
  -4 -14   7    2.93    0.37
   4  14  -7    2.41    0.39
   4 -14  -7    2.53    0.31
  -4 -14   7    2.40    0.35
   4  14  -7    2.19    0.33
  -4  14   7    2.23    0.31
   4  14  -6   90.25    2.05
  -4 -14   6   89.63    2.07
  -4  14   6   91.13    2.01
   4 -14  -6   86.12    2.00
   4  14  -6   86.71    2.11
  -4 -14   6   92.33    2.11
   4  14  -5   16.65    0.69
  -4 -14   5   16.71    0.68
   4  14  -5   17.45    0.79
  -4 -14   5   16.40    0.74
  -4 -14   5   15.36    0.73
  -4  14   5   16.68    0.68
  -4 -14   4   10.96    0.63
   4  14  -4   12.02    0.68
  -4 -14   4   10.14    0.61
  -4 -14   3   89.62    2.21
   4  14  -3   91.03    2.25
  -4 -14   3   90.27    2.21
   4  14  -3   97.21    2.27
  -4  14   2  217.77    4.34
  -4 -14   2  212.99    4.36
  -4 -14   2  211.70    4.43
   4  14  -2  208.91    4.36
   4  14  -2  215.89    4.48
  -4  14   1    0.47    0.32
  -4  14   1    0.30    0.29
  -4 -14   1    0.27    0.33
   4  14  -1    0.80    0.37
   4  14  -1    0.25    0.32
  -4 -14   1    0.42    0.37
   4  14   0   18.43    0.77
   4  14   0   17.17    0.81
  -4 -14   0   19.10    0.77
  -4 -14   0   18.35    0.81
   4  14   1   11.83    0.67
   4  14   1   10.18    0.59
  -4 -14  -1    9.95    0.58
  -4 -14  -1   11.16    0.64
  -4 -14  -2  186.59    3.96
   4  14   2  192.99    4.03
  -4 -14  -3    0.86    0.33
   4  14   3    1.19    0.37
  -4  14  -3    0.57    0.30
  -4 -14  -3    0.72    0.36
  -4 -14  -3    0.87    0.34
   4  14   3    1.24    0.33
  -4  14  -4  110.16    2.39
  -4  14  -4  106.91    2.48
  -4 -14  -4  111.83    2.49
  -4 -14  -4  109.15    2.41
  -4 -14  -4  110.85    2.49
   4  14   4  119.31    2.49
   4  14   4  120.65    2.58
  -4 -14  -5   37.11    1.00
  -4  14  -5   37.63    1.05
   4  14   5   39.00    1.06
   4  14   5   40.54    1.14
  -4  14  -5   35.65    1.09
  -4 -14  -5   37.68    1.06
  -4 -14  -6   67.04    1.51
  -4  14  -6   67.45    1.63
  -4 -14  -6   67.02    1.56
  -4 -14  -6   67.36    1.50
  -4  14  -6   71.41    1.59
  -4 -14  -7    4.52    0.28
  -4  14  -7    5.07    0.32
  -4  14  -8   13.75    0.42
  -4  15   8    3.56    0.25
   4  15  -8    3.36    0.27
  -4 -15   7    0.35    0.26
  -4 -15   7    0.22    0.26
   4  15  -7    0.20    0.28
   4 -15  -7    0.53    0.22
  -4 -15   7    0.16    0.25
   4  15  -7    0.31    0.26
  -4  15   7   -0.01    0.23
   4  15  -6    5.45    0.41
  -4 -15   6    6.01    0.43
   4 -15  -6    5.64    0.37
   4  15  -6    5.99    0.46
  -4 -15   6    6.09    0.44
  -4  15   6    4.86    0.39
  -4 -15   5   24.65    0.86
   4  15  -5   25.25    0.84
  -4  15   5   25.32    0.81
   4  15  -5   25.41    0.89
  -4 -15   5   26.55    0.89
  -4 -15   5   25.68    0.88
   4  15  -4   29.94    0.95
  -4  15   4   29.71    0.94
   4  15  -4   29.29    1.03
  -4 -15   4   30.46    1.01
  -4 -15   4   31.69    1.03
  -4 -15   4   30.51    0.95
  -4 -15   3    9.25    0.55
  -4 -15   3    9.36    0.57
   4  15  -3    9.52    0.55
  -4  15   3    8.97    0.54
  -4 -15   2   53.20    1.41
  -4 -15   2   54.60    1.48
   4  15  -2   53.32    1.41
   4  15  -2   52.37    1.49
  -4  15   2   51.22    1.38
  -4 -15   1   18.93    0.79
   4  15  -1   17.60    0.79
  -4 -15   0    4.75    0.46
   4  15   0    4.16    0.47
  -4 -15  -1  249.98    5.06
  -4 -15  -1  259.78    5.15
   4  15   1  266.41    5.21
   4  15   1  251.77    5.08
  -4  15  -1  251.01    4.96
  -4 -15  -2   21.28    0.76
  -4  15  -2   19.88    0.73
  -4 -15  -2   19.43    0.79
   4  15   2   21.65    0.86
   4  15   2   22.08    0.79
  -4 -15  -3   11.41    0.54
  -4  15  -3   11.47    0.54
  -4  15  -3   10.67    0.51
  -4 -15  -3   11.12    0.59
  -4 -15  -3   10.95    0.58
   4  15   3   12.44    0.59
  -4 -15  -4   10.31    0.49
  -4  15  -4   10.84    0.52
  -4  15  -4   11.28    0.48
  -4 -15  -4   10.42    0.54
  -4 -15  -4    8.86    0.55
   4  15   4   11.43    0.59
   4  15   4   12.62    0.56
  -4 -15  -5    0.35    0.26
  -4  15  -5    0.32    0.26
  -4 -15  -5    0.26    0.23
   4  15   5    0.21    0.27
   4  15   5    0.24    0.25
  -4 -15  -6   34.09    0.84
   4  15   6   34.06    0.83
  -4  15  -7   46.75    1.05
  -4  16   7   44.32    1.05
   4  16  -7   47.47    1.07
  -4  16   6   39.32    1.00
  -4 -16   6   41.02    1.06
   4  16  -6   39.59    1.02
  -4 -16   6   39.54    1.04
  -4 -16   5    9.55    0.50
   4  16  -5    8.86    0.47
  -4 -16   5    9.59    0.49
  -4  16   5    8.86    0.46
  -4 -16   4    9.66    0.50
  -4 -16   4    9.89    0.53
   4  16  -4   10.29    0.50
  -4  16   4    9.43    0.49
  -4 -16   3   16.67    0.67
  -4 -16   3   16.85    0.72
   4  16  -3   16.32    0.66
  -4  16   3   16.39    0.65
  -4 -16   2   90.12    2.04
  -4 -16   2   89.70    2.10
   4  16  -2   90.59    2.04
   4  16  -2   89.69    2.11
  -4  16   2   85.67    2.00
  -4 -16   1    7.41    0.51
  -4 -16   1    7.70    0.49
   4  16  -1    7.43    0.49
   4  16  -1    8.35    0.56
  -4 -16   0  117.64    2.60
  -4 -16   0  115.67    2.53
   4  16   0  115.76    2.55
   4  16   0  118.87    2.64
  -4 -16  -1   48.67    1.26
  -4 -16  -1   47.94    1.31
   4  16   1   48.46    1.28
   4  16   1   51.41    1.37
  -4  16  -1   45.19    1.15
  -4  16  -1   47.82    1.22
  -4 -16  -2   80.09    1.80
  -4  16  -2   76.45    1.74
  -4  16  -2   74.25    1.74
  -4 -16  -2   80.15    1.87
   4  16   2   80.37    1.83
   4  16   2   83.29    1.92
  -4 -16  -3   19.88    0.68
  -4  16  -3   19.91    0.66
  -4  16  -3   19.84    0.64
  -4 -16  -3   20.66    0.73
  -4 -16  -3   20.20    0.72
   4  16   3   21.38    0.77
   4  16   3   20.48    0.71
  -4 -16  -4   14.51    0.52
  -4  16  -4   15.12    0.55
  -4 -16  -4   14.13    0.57
  -4 -16  -4   14.78    0.57
   4  16   4   14.04    0.60
   4  16   4   13.82    0.54
  -4 -16  -5   34.66    0.89
  -4  16  -5   35.67    0.89
   4  16   5   35.77    0.89
  -4 -16  -5   34.01    0.85
  -4  16  -6    0.10    0.18
   4  17  -6   15.04    0.47
  -4  17   6   14.02    0.46
  -4  17   5   70.03    1.54
   4  17  -5   70.58    1.55
  -4 -17   5   69.10    1.58
  -4 -17   5   72.79    1.60
  -4  17   4   48.54    1.18
  -4 -17   4   50.34    1.24
  -4 -17   4   47.76    1.21
   4  17  -4   46.92    1.17
  -4  17   3   25.51    0.77
  -4 -17   3   25.41    0.83
   4  17  -3   25.41    0.78
  -4 -17   3   26.43    0.79
  -4 -17   2    0.02    0.28
   4  17  -2    0.21    0.26
  -4 -17   2    0.18    0.28
  -4 -17   1    0.71    0.31
  -4 -17   1    1.19    0.30
   4  17  -1    0.94    0.31
   4  17  -1    0.54    0.28
  -4 -17   0    8.13    0.48
  -4 -17   0    8.52    0.46
   4  17   0    8.35    0.46
   4  17   0    8.27    0.50
  -4 -17  -1   28.80    0.84
  -4  17  -1   28.63    0.80
  -4 -17  -1   28.44    0.88
   4  17   1   27.66    0.85
   4  17   1   28.57    0.91
  -4 -17  -2   11.76    0.50
  -4  17  -2   12.38    0.46
  -4  17  -2   12.69    0.47
  -4 -17  -2   12.13    0.55
  -4 -17  -2   12.51    0.54
   4  17   2   13.25    0.54
   4  17   2   14.10    0.59
  -4 -17  -3   13.82    0.50
  -4  17  -3   13.22    0.48
  -4 -17  -3   13.34    0.54
  -4 -17  -3   13.82    0.53
   4  17   3   13.48    0.51
   4  17   3   13.13    0.55
  -4 -17  -4    0.19    0.22
  -4  17  -4    0.80    0.21
   4  17   4    0.77    0.21
  -4 -17  -4    0.52    0.19
  -4  17  -5    3.35    0.24
   4  18  -5    3.65    0.23
   4  18  -5    4.49    0.26
   4  18  -4    3.30    0.27
  -4 -18   3   11.51    0.48
   4  18  -3   11.41    0.45
  -4 -18   3   11.24    0.45
  -4 -18   2    0.39    0.25
  -4 -18   2    0.04    0.23
   4  18  -2   -0.13    0.23
  -4  18   1   46.65    1.09
  -4 -18   1   47.00    1.14
  -4 -18   1   46.41    1.17
   4  18  -1   48.10    1.14
  -4  18   0    8.70    0.38
  -4 -18   0    8.18    0.41
  -4 -18   0    9.02    0.45
   4  18   0    9.17    0.43
   4  18   0    9.18    0.45
  -4  18  -1   19.08    0.54
  -4 -18  -1   16.42    0.52
   4  18   1   18.57    0.60
   4  18   1   18.17    0.64
  -4 -18  -1   19.62    0.63
  -4 -18  -1   19.86    0.60
  -4 -18  -1   17.15    0.60
   4  18   2    1.06    0.23
  -4 -18  -2    0.91    0.21
  -4 -18  -2    0.84    0.24
  -4 -18  -3    6.70    0.30
   4  18   3    6.21    0.31
  -4 -19   2    3.53    0.24
   4  19  -2    4.01    0.25
  -4 -19   1    0.48    0.18
   4  19  -1    0.43    0.19
  -4 -19   0   14.91    0.46
   4  19   0   15.01    0.48
  -4 -19  -1   10.93    0.37
   4  19   1    9.01    0.36
   5   0 -12    0.12    0.25
   5   0 -12    0.15    0.21
  -5   0  12    0.13    0.23
  -5   0  11    2.48    0.37
  -5   0  11    2.63    0.32
   5   0 -11    3.00    0.33
   5   0 -11    2.54    0.39
  -5   0  10   -0.12    0.33
   5   0 -10    0.16    0.38
  -5   0  10   -0.02    0.29
   5   0 -10   -0.17    0.31
   5   0  -9   93.16    2.27
  -5   0   9   91.67    2.23
   5   0  -9   88.92    2.09
  -5   0   9   89.89    2.12
  -5   0   8   -0.11    0.34
   5   0  -8    0.03    0.40
   5   0  -8    0.40    0.32
  -5   0   7    1.15    0.39
   5   0  -7    1.34    0.42
   5   0  -7    0.72    0.32
  -5   0   7    1.13    0.35
  -5   0   7    0.68    0.32
  -5   0   6    0.30    0.30
   5   0  -6    0.46    0.39
   5   0  -6    0.20    0.27
  -5   0   6    0.30    0.31
   5   0  -5   44.35    1.17
  -5   0   5   46.65    1.32
  -5   0   5   45.26    1.24
  -5   0   4    0.04    0.32
  -5   0   4   -0.07    0.33
  -5   0   4    0.09    0.23
  -5   0   3    4.32    0.42
  -5   0   3    4.32    0.44
  -5   0   3    3.47    0.35
  -5   0   3    3.97    0.35
  -5   0   2    0.12    0.31
  -5   0   2    0.17    0.28
  -5   0   2    0.32    0.33
  -5   0   2    0.03    0.26
  -5   0   2    0.23    0.23
  -5   0   2   -0.05    0.27
  -5   0   1   32.70    0.91
  -5   0   1   32.63    0.99
  -5   0   1   33.10    1.00
  -5   0   1   33.10    0.94
  -5   0   1   32.51    0.92
  -5   0   1   32.33    0.87
  -5   0   1   32.53    0.94
  -5   0   0    0.10    0.30
  -5   0   0   -0.03    0.24
  -5   0   0   -0.02    0.29
  -5   0   0   -0.18    0.27
  -5   0   0   -0.19    0.28
  -5   0   0    0.16    0.27
  -5   0   0    0.08    0.23
  -5   0   0    0.05    0.29
  -5   0  -1    3.67    0.36
  -5   0  -1    3.46    0.40
  -5   0  -1    3.06    0.37
  -5   0  -1    3.43    0.39
  -5   0  -1    2.93    0.33
  -5   0  -1    3.10    0.38
  -5   0  -1    3.40    0.34
  -5   0  -1    3.90    0.33
  -5   0  -1    3.16    0.37
  -5   0  -2   -0.19    0.28
  -5   0  -2    0.23    0.31
  -5   0  -2   -0.02    0.31
  -5   0  -2    0.02    0.26
  -5   0  -2    0.12    0.32
  -5   0  -2   -0.05    0.29
  -5   0  -2    0.07    0.29
  -5   0  -3  113.93    2.57
  -5   0  -3  115.95    2.47
  -5   0  -3  113.76    2.50
  -5   0  -3  121.83    2.59
  -5   0  -3  113.11    2.47
  -5   0  -3  117.31    2.57
  -5   0  -3  116.72    2.52
  -5   0  -3  120.22    2.56
  -5   0  -4    0.31    0.32
  -5   0  -4    0.11    0.29
  -5   0  -4    0.26    0.30
  -5   0  -4    0.04    0.34
  -5   0  -4    0.06    0.29
  -5   0  -4    0.11    0.31
  -5   0  -4   -0.30    0.34
  -5   0  -4    0.11    0.36
  -5   0  -5  248.16    5.10
  -5   0  -5  254.16    5.05
  -5   0  -5  255.43    5.05
  -5   0  -5  251.92    5.11
  -5   0  -5  262.64    5.17
  -5   0  -6   -0.09    0.29
  -5   0  -6   -0.10    0.30
  -5   0  -6    0.13    0.36
  -5   0  -6    0.15    0.41
  -5   0  -6    0.31    0.37
  -5   0  -7  686.08   12.86
  -5   0  -7  684.95   12.78
  -5   0  -8    0.24    0.40
  -5   0  -8   -0.06    0.33
  -5   0  -9    3.58    0.43
  -5   0  -9    2.68    0.31
  -5   0 -10   -0.12    0.23
  -5   0 -10   -0.27    0.18
  -5   0 -10    0.08    0.31
  -5   1  12    0.17    0.23
  -5  -1  12   -0.06    0.22
  -5   1  12   -0.24    0.21
   5  -1 -12    0.10    0.24
   5   1 -12   -0.02    0.26
   5  -1 -12    0.10    0.21
   5   1 -12    0.14    0.22
   5  -1 -11   19.22    0.66
  -5   1  11   19.68    0.74
  -5  -1  11   19.28    0.74
   5  -1 -11   18.71    0.74
   5   1 -11   17.71    0.73
   5   1 -11   18.80    0.66
  -5  -1  11   17.22    0.66
  -5   1  10    4.00    0.44
  -5  -1  10    3.99    0.46
   5  -1 -10    3.53    0.48
   5   1 -10    3.71    0.47
  -5   1  10    3.45    0.39
  -5  -1  10    3.83    0.40
   5  -1 -10    3.04    0.37
   5   1 -10    4.33    0.41
  -5   1   9   15.36    0.72
  -5  -1   9   14.17    0.74
   5  -1  -9   13.88    0.76
   5   1  -9   13.66    0.75
   5  -1  -9   14.62    0.65
   5   1  -9   13.84    0.65
  -5  -1   9   14.15    0.66
  -5  -1   8    0.49    0.37
   5   1  -8    0.33    0.39
   5  -1  -8    0.35    0.31
   5   1  -8    0.22    0.30
  -5  -1   7    4.64    0.46
   5   1  -7    5.21    0.53
   5  -1  -7    4.05    0.39
   5   1  -7    4.07    0.41
  -5   1   7    4.18    0.41
  -5   1   7    3.82    0.42
  -5  -1   7    3.99    0.45
  -5  -1   6    0.90    0.33
   5   1  -6    1.37    0.42
   5   1  -6    1.07    0.30
   5  -1  -6    0.93    0.27
  -5   1   6    1.09    0.35
  -5  -1   6    1.19    0.39
  -5   1   6    1.90    0.37
  -5  -1   5    4.54    0.39
  -5   1   5    3.66    0.36
  -5  -1   5    3.56    0.43
  -5   1   5    4.20    0.43
  -5   1   5    4.77    0.43
   5   1  -5    4.79    0.46
   5   1  -5    3.89    0.34
  -5  -1   4  153.76    3.16
   5   1  -4  165.30    3.30
  -5   1   4  154.50    3.31
  -5   1   4  152.95    3.31
  -5  -1   4  159.43    3.34
  -5  -1   4  157.82    3.22
  -5   1   3   39.08    1.14
  -5   1   3   42.18    1.17
  -5  -1   3   40.65    1.15
  -5   1   3   39.42    1.07
  -5  -1   3   39.30    1.15
  -5  -1   3   38.79    1.05
  -5   1   3   38.83    1.03
  -5  -1   3   38.61    1.04
  -5  -1   2    5.49    0.45
  -5   1   2    6.09    0.40
  -5   1   2    6.12    0.47
  -5  -1   2    5.36    0.45
  -5  -1   2    5.56    0.39
  -5   1   2    5.05    0.45
  -5  -1   2    5.93    0.38
  -5  -1   2    5.48    0.35
  -5   1   2    5.99    0.35
  -5   1   2    6.50    0.40
  -5  -1   2    5.76    0.38
  -5   1   1   15.13    0.58
  -5  -1   1   14.18    0.55
  -5  -1   1   14.15    0.62
  -5   1   1   14.23    0.64
  -5  -1   1   13.96    0.62
  -5   1   1   14.16    0.63
  -5   1   1   14.93    0.61
  -5  -1   1   14.78    0.57
  -5  -1   1   13.27    0.56
  -5   1   1   15.80    0.57
  -5  -1   1   12.00    0.52
  -5   1   1   14.48    0.52
  -5   1   1   13.31    0.54
  -5   1   1   17.98    0.63
  -5  -1   1   13.83    0.59
  -5   1   0   41.79    1.15
  -5  -1   0   40.05    1.15
  -5  -1   0   37.81    1.14
  -5   1   0   40.69    1.08
  -5   1   0   41.09    1.15
  -5   1   0   41.81    1.13
  -5  -1   0   39.65    1.08
  -5  -1   0   41.39    1.10
  -5   1   0   41.72    1.11
  -5   1   0   41.00    1.06
  -5  -1   0   40.54    1.03
  -5  -1   0   39.06    1.01
  -5   1   0   40.53    1.04
  -5   1   0   41.15    1.10
  -5  -1   0   40.10    1.10
  -5   1  -1   75.04    1.70
  -5   1  -1   76.75    1.75
  -5  -1  -1   76.85    1.74
  -5   1  -1   75.31    1.77
  -5  -1  -1   76.62    1.78
  -5   1  -1   78.09    1.77
  -5  -1  -1   71.56    1.74
  -5  -1  -1   78.76    1.79
  -5   1  -1   74.93    1.79
  -5   1  -1   73.61    1.72
  -5  -1  -1   73.69    1.68
  -5  -1  -1   78.37    1.79
  -5   1  -1   75.19    1.72
  -5  -1  -1   74.50    1.69
  -5   1  -1   76.32    1.70
  -5  -1  -1   70.33    1.72
  -5  -1  -2   57.66    1.38
  -5   1  -2   58.69    1.41
  -5   1  -2   55.51    1.43
  -5  -1  -2   55.70    1.42
  -5  -1  -2   59.33    1.48
  -5   1  -2   57.43    1.48
  -5   1  -2   60.38    1.49
  -5   1  -2   56.75    1.48
  -5  -1  -2   55.96    1.40
  -5   1  -2   58.17    1.42
  -5  -1  -2   57.66    1.47
  -5   1  -2   58.77    1.43
  -5  -1  -2   60.72    1.42
  -5   1  -2   57.73    1.42
  -5  -1  -2   61.00    1.46
  -5   1  -2   58.87    1.49
  -5  -1  -3   25.78    0.88
  -5  -1  -3   26.53    0.82
  -5   1  -3   29.05    0.88
  -5   1  -3   27.90    0.85
  -5  -1  -3   25.10    0.85
  -5   1  -3   28.78    0.93
  -5  -1  -3   26.02    0.89
  -5   1  -3   26.25    0.91
  -5   1  -3   26.91    0.86
  -5  -1  -3   27.10    0.82
  -5  -1  -3   28.65    0.90
  -5   1  -3   27.76    0.92
  -5   1  -3   28.10    0.89
  -5  -1  -3   25.91    0.86
  -5  -1  -3   26.47    0.88
  -5   1  -3   27.23    0.90
  -5   1  -4   28.98    0.98
  -5  -1  -4   28.79    0.95
  -5   1  -4   29.97    0.92
  -5  -1  -4   29.78    0.90
  -5  -1  -4   29.99    0.92
  -5   1  -4   29.73    0.92
  -5  -1  -4   30.45    1.00
  -5   1  -4   29.22    0.99
  -5  -1  -4   28.04    0.88
  -5   1  -4   29.64    0.94
  -5   1  -4   28.76    0.96
  -5  -1  -4   30.29    0.95
  -5   1  -4   29.97    0.95
  -5  -1  -4   30.72    0.95
  -5  -1  -4   28.07    0.97
  -5   1  -4   32.10    1.02
  -5  -1  -5   52.01    1.41
  -5   1  -5   52.76    1.47
  -5   1  -5   52.97    1.40
  -5  -1  -5   53.76    1.38
  -5  -1  -5   56.07    1.39
  -5   1  -5   54.72    1.42
  -5   1  -5   56.04    1.45
  -5  -1  -5   54.68    1.44
  -5  -1  -5   58.31    1.52
  -5   1  -5   57.66    1.53
  -5  -1  -5   55.80    1.48
  -5   1  -5   55.84    1.49
  -5  -1  -6   34.32    0.98
  -5  -1  -6   35.39    1.01
  -5   1  -6   35.26    1.05
  -5   1  -6   33.61    1.00
  -5   1  -6   34.84    1.07
  -5  -1  -6   31.72    1.06
  -5  -1  -6   33.04    1.11
  -5   1  -6   31.81    1.13
  -5  -1  -6   35.84    1.11
  -5   1  -6   33.69    1.09
  -5   1  -7   62.29    1.60
  -5  -1  -7   63.17    1.61
  -5  -1  -7   61.79    1.52
  -5   1  -7   63.64    1.58
  -5  -1  -8   25.97    0.95
  -5   1  -8   27.29    0.97
  -5  -1  -8   25.47    0.81
  -5  -1  -8   26.49    0.88
  -5  -1  -9    9.65    0.44
  -5   1  -9    9.31    0.47
  -5  -1  -9    9.50    0.57
  -5   1  -9   10.04    0.58
  -5   1  -9    9.99    0.50
  -5  -1  -9   10.50    0.51
  -5   1 -10   18.04    0.56
  -5   1 -10   17.86    0.58
  -5  -1 -10   18.07    0.59
  -5  -1 -10   16.99    0.65
  -5   2  12   14.87    0.49
   5   2 -12   15.48    0.57
   5  -2 -12   14.15    0.55
   5   2 -12   14.91    0.51
   5  -2 -12   14.62    0.51
  -5   2  12   15.64    0.55
  -5  -2  12   15.76    0.56
   5  -2 -11    3.29    0.34
  -5   2  11    2.65    0.37
  -5  -2  11    3.38    0.37
   5  -2 -11    2.93    0.40
   5   2 -11    2.42    0.40
  -5  -2  11    2.91    0.33
   5   2 -11    2.64    0.32
   5  -2 -10   71.66    1.67
  -5   2  10   70.39    1.78
  -5  -2  10   68.92    1.77
   5  -2 -10   68.52    1.78
  -5  -2  10   65.28    1.67
   5   2 -10   72.28    1.82
   5   2 -10   69.72    1.67
  -5  -2   9   63.51    1.66
  -5  -2   9   59.23    1.55
   5   2  -9   62.86    1.70
   5   2  -9   57.79    1.53
  -5  -2   9   59.03    1.55
  -5  -2   8    3.30    0.45
   5   2  -8    4.30    0.53
   5  -2  -8    4.35    0.41
   5   2  -8    3.88    0.43
  -5  -2   7    0.18    0.33
   5   2  -7    0.41    0.41
   5   2  -7   -0.15    0.29
   5  -2  -7   -0.04    0.27
  -5  -2   7   -0.08    0.35
  -5  -2   6    4.34    0.44
   5   2  -6    5.00    0.52
   5   2  -6    4.66    0.41
   5  -2  -6    4.58    0.37
  -5   2   6    3.99    0.42
  -5  -2   6    4.30    0.45
  -5   2   6    3.48    0.41
  -5  -2   5   58.87    1.54
  -5   2   5   61.09    1.56
  -5   2   5   57.72    1.55
  -5  -2   5   59.61    1.59
   5   2  -5   64.91    1.61
   5   2  -5   60.48    1.46
  -5  -2   4    6.47    0.43
  -5  -2   4    8.03    0.42
   5   2  -4    6.27    0.45
  -5   2   4    6.36    0.45
  -5   2   4    6.02    0.47
  -5  -2   4    6.36    0.50
  -5   2   4    6.37    0.47
   5   2  -4    6.15    0.38
  -5   2   3   50.42    1.33
  -5   2   3   50.14    1.35
  -5  -2   3   50.60    1.34
  -5   2   3   46.21    1.24
  -5   2   3   49.33    1.20
  -5  -2   3   48.55    1.22
  -5  -2   2    9.96    0.55
  -5   2   2   10.54    0.50
  -5   2   2   10.09    0.55
  -5  -2   2    9.98    0.47
  -5   2   2   11.67    0.58
  -5  -2   2    9.53    0.56
  -5  -2   2    9.61    0.45
  -5   2   2    9.99    0.45
  -5   2   2   10.22    0.48
  -5  -2   2    9.40    0.49
  -5  -2   1   95.36    2.06
  -5   2   1   94.91    2.19
  -5  -2   1   99.84    2.19
  -5  -2   1  100.60    2.20
  -5   2   1   91.58    2.18
  -5   2   1   96.44    2.11
  -5   2   1   97.78    2.16
  -5  -2   1   99.05    2.11
  -5  -2   1   96.40    2.07
  -5   2   1   97.77    2.11
  -5  -2   1   96.86    2.03
  -5   2   1  100.24    2.07
  -5   2   1   95.01    2.08
  -5   2   1   94.49    2.11
  -5  -2   1   96.88    2.12
  -5  -2   0   30.13    0.93
  -5   2   0   32.65    0.90
  -5   2   0   27.84    0.94
  -5  -2   0   30.22    0.93
  -5  -2   0   29.46    0.83
  -5   2   0   29.11    0.95
  -5   2   0   30.06    0.92
  -5  -2   0   29.21    0.89
  -5  -2   0   29.69    0.86
  -5   2   0   30.16    0.89
  -5   2   0   29.87    0.88
  -5  -2   0   29.29    0.83
  -5   2   0   30.48    0.86
  -5   2   0   29.49    0.89
  -5  -2   0   28.05    0.89
  -5   2  -1   31.14    1.00
  -5  -2  -1   31.78    0.97
  -5   2  -1   32.73    0.94
  -5  -2  -1   31.55    0.89
  -5  -2  -1   33.20    0.98
  -5   2  -1   31.32    0.98
  -5  -2  -1   34.24    0.99
  -5   2  -1   33.84    0.98
  -5   2  -1   32.30    0.94
  -5  -2  -1   33.12    0.91
  -5   2  -1   32.24    0.92
  -5   2  -1   31.89    0.92
  -5   2  -1   32.44    0.95
  -5  -2  -1   32.39    0.95
  -5   2  -2   81.16    1.98
  -5   2  -2   83.57    1.88
  -5   2  -2   87.30    1.93
  -5  -2  -2   79.85    1.89
  -5  -2  -2   88.34    1.97
  -5   2  -2   85.99    1.99
  -5   2  -2   84.74    1.98
  -5   2  -2   84.86    1.99
  -5  -2  -2   85.38    1.85
  -5  -2  -2   81.36    1.93
  -5   2  -2   86.13    1.91
  -5   2  -2   84.23    1.92
  -5   2  -2   82.90    1.89
  -5  -2  -2   80.63    1.87
  -5   2  -2   85.66    1.92
  -5  -2  -2   82.54    1.89
  -5   2  -2   84.34    1.99
  -5  -2  -3    0.08    0.28
  -5   2  -3    0.07    0.29
  -5  -2  -3   -0.04    0.29
  -5   2  -3   -0.05    0.33
  -5   2  -3    0.09    0.30
  -5   2  -3    0.32    0.33
  -5   2  -3    0.11    0.29
  -5   2  -3   -0.02    0.33
  -5  -2  -3    0.42    0.28
  -5  -2  -3    0.17    0.25
  -5   2  -3    0.26    0.31
  -5   2  -3    0.22    0.31
  -5  -2  -3    0.16    0.30
  -5   2  -3    0.30    0.30
  -5  -2  -3    0.15    0.31
  -5   2  -3   -0.04    0.37
  -5   2  -4    0.44    0.32
  -5  -2  -4    0.64    0.29
  -5  -2  -4    0.70    0.32
  -5   2  -4    0.50    0.36
  -5  -2  -4    0.56    0.28
  -5   2  -4    0.41    0.30
  -5  -2  -4    1.16    0.38
  -5   2  -4    0.68    0.39
  -5   2  -4    0.14    0.35
  -5   2  -4    0.24    0.31
  -5  -2  -4    0.87    0.30
  -5   2  -4    0.36    0.35
  -5   2  -4    0.47    0.33
  -5  -2  -4    0.59    0.34
  -5  -2  -4    0.61    0.36
  -5   2  -4    1.54    0.40
  -5   2  -5    1.27    0.32
  -5  -2  -5    1.12    0.31
  -5   2  -5    1.08    0.34
  -5  -2  -5    1.14    0.28
  -5   2  -5    0.96    0.35
  -5   2  -5    0.89    0.38
  -5  -2  -5    0.99    0.36
  -5  -2  -5    0.83    0.39
  -5   2  -5    1.56    0.43
  -5  -2  -5    1.53    0.39
  -5   2  -5    1.49    0.40
  -5   2  -5    1.95    0.41
  -5   2  -6  114.94    2.49
  -5  -2  -6  112.04    2.44
  -5  -2  -6  114.96    2.44
  -5   2  -6  119.93    2.54
  -5   2  -6  109.60    2.53
  -5  -2  -6  113.47    2.55
  -5  -2  -6  111.95    2.59
  -5   2  -6  112.42    2.62
  -5   2  -6  112.47    2.58
  -5  -2  -6  115.00    2.58
  -5   2  -6  115.19    2.59
  -5   2  -7  210.61    4.28
  -5  -2  -7  210.92    4.30
  -5  -2  -7  207.07    4.17
  -5   2  -7  214.57    4.27
  -5  -2  -8    0.16    0.37
  -5   2  -8    0.17    0.38
  -5  -2  -8   -0.10    0.30
  -5   2  -9    2.34    0.30
  -5  -2  -9    2.43    0.39
  -5   2  -9    2.56    0.42
  -5   2  -9    2.31    0.33
  -5  -2  -9    2.64    0.35
  -5   2 -10   10.51    0.43
  -5   2 -10   11.08    0.43
  -5  -2 -10   10.40    0.45
  -5  -2 -10   11.56    0.52
  -5   2 -10    9.64    0.51
   5  -3 -12   45.44    1.05
  -5  -3  12   45.24    1.12
  -5   3  12   44.94    1.03
   5   3 -12   47.78    1.15
   5   3 -12   45.62    1.07
   5  -3 -11    7.22    0.42
  -5  -3  11    6.06    0.43
   5  -3 -11    7.34    0.48
  -5   3  11    7.17    0.40
   5   3 -11    7.99    0.50
   5   3 -11    7.31    0.42
  -5   3  11    6.51    0.45
  -5  -3  11    8.08    0.50
   5  -3 -10    1.60    0.33
  -5   3  10    2.23    0.39
  -5  -3  10    2.53    0.40
   5  -3 -10    1.49    0.39
   5   3 -10    2.21    0.41
  -5  -3  10    1.31    0.34
   5   3 -10    2.36    0.36
  -5  -3   9   32.66    1.05
  -5  -3   9   32.74    1.04
   5   3  -9   33.43    1.15
  -5  -3   9   34.45    1.13
  -5  -3   8   19.17    0.80
  -5  -3   8   18.65    0.75
   5   3  -8   18.98    0.76
  -5  -3   7   26.50    0.98
  -5  -3   7   28.27    1.00
  -5  -3   7   27.34    0.91
   5   3  -7   29.30    1.06
   5   3  -7   25.81    0.91
   5  -3  -7   25.16    0.84
  -5  -3   6   14.44    0.68
   5  -3  -6   13.76    0.68
   5   3  -6   14.97    0.73
   5   3  -6   12.95    0.62
  -5   3   6   14.07    0.63
  -5   3   6   13.08    0.62
  -5  -3   6   12.59    0.69
  -5  -3   5   16.74    0.69
  -5  -3   5   16.85    0.75
  -5   3   5   17.49    0.72
  -5   3   5   16.03    0.68
   5  -3  -5   16.44    0.70
   5   3  -5   16.83    0.74
   5   3  -5   16.60    0.65
  -5  -3   4    5.01    0.43
  -5   3   4    6.75    0.47
  -5   3   4    6.63    0.47
  -5   3   4    5.37    0.42
  -5  -3   4    6.69    0.52
  -5  -3   4    6.02    0.41
   5   3  -4    7.30    0.49
   5   3  -4    6.15    0.39
  -5   3   3    0.06    0.24
  -5  -3   3    0.26    0.26
  -5  -3   3    0.02    0.34
  -5   3   3    0.02    0.31
  -5   3   3    0.19    0.29
  -5   3   3    0.02    0.31
   5   3  -3    0.30    0.29
  -5  -3   3    0.16    0.22
  -5   3   2   30.93    0.98
  -5   3   2   31.03    0.99
  -5  -3   2   34.52    1.02
  -5  -3   2   31.69    0.88
  -5   3   2   30.70    0.93
  -5  -3   2   33.39    0.90
  -5   3   2   30.97    0.87
  -5   3   2   32.44    0.91
  -5  -3   2   31.41    0.93
  -5  -3   1  136.70    2.86
  -5   3   1  134.59    2.88
  -5  -3   1  135.16    2.86
  -5  -3   1  136.64    2.73
  -5   3   1  137.21    2.80
  -5   3   1  133.92    2.87
  -5  -3   1  132.71    2.77
  -5   3   1  132.60    2.76
  -5   3   1  126.64    2.75
  -5   3   1  133.69    2.78
  -5  -3   1  129.89    2.79
  -5  -3   0   75.71    1.77
  -5   3   0   72.95    1.79
  -5  -3   0   79.32    1.79
  -5   3   0   75.74    1.73
  -5  -3   0   73.69    1.64
  -5   3   0   75.95    1.78
  -5  -3   0   75.16    1.73
  -5   3   0   77.53    1.73
  -5   3   0   73.71    1.69
  -5  -3   0   72.37    1.63
  -5   3   0   78.42    1.71
  -5   3   0   73.75    1.70
  -5   3   0   72.63    1.72
  -5  -3   0   68.85    1.70
  -5   3  -1   38.85    1.17
  -5  -3  -1   40.13    1.14
  -5  -3  -1   39.63    1.14
  -5  -3  -1   41.59    1.04
  -5   3  -1   39.75    1.11
  -5   3  -1   41.48    1.17
  -5  -3  -1   38.29    1.13
  -5   3  -1   42.20    1.14
  -5   3  -1   43.76    1.14
  -5   3  -1   42.06    1.10
  -5  -3  -1   40.32    1.06
  -5   3  -1   41.73    1.11
  -5   3  -1   40.16    1.08
  -5   3  -1   39.74    1.12
  -5  -3  -1   41.40    1.11
  -5   3  -2   37.07    1.12
  -5   3  -2   37.72    1.03
  -5   3  -2   37.59    1.06
  -5  -3  -2   36.29    1.05
  -5  -3  -2   38.32    1.10
  -5   3  -2   37.56    1.12
  -5   3  -2   37.82    1.09
  -5   3  -2   37.68    1.07
  -5   3  -2   36.23    1.11
  -5  -3  -2   35.51    1.05
  -5  -3  -2   37.89    1.07
  -5   3  -2   37.36    1.06
  -5   3  -2   35.44    1.02
  -5  -3  -2   36.21    1.01
  -5   3  -2   36.12    1.05
  -5  -3  -2   35.06    0.99
  -5   3  -2   34.80    1.11
  -5   3  -3    0.21    0.31
  -5   3  -3    0.33    0.34
  -5  -3  -3    0.56    0.30
  -5   3  -3    0.04    0.30
  -5  -3  -3    0.27    0.27
  -5   3  -3    0.15    0.34
  -5   3  -3    0.17    0.38
  -5  -3  -3    0.15    0.35
  -5   3  -3    0.18    0.30
  -5   3  -3    0.32    0.33
  -5  -3  -3    0.17    0.25
  -5   3  -3    0.02    0.32
  -5  -3  -3    0.20    0.30
  -5   3  -3   -0.15    0.31
  -5   3  -3   -0.18    0.31
  -5  -3  -3    0.20    0.29
  -5   3  -3    0.16    0.38
  -5   3  -4    4.48    0.49
  -5   3  -4    5.68    0.45
  -5  -3  -4    5.22    0.39
  -5  -3  -4    4.87    0.39
  -5   3  -4    5.11    0.44
  -5   3  -4    5.30    0.52
  -5  -3  -4    4.65    0.48
  -5   3  -4    6.18    0.50
  -5   3  -4    6.15    0.48
  -5   3  -4    5.58    0.48
  -5   3  -4    5.15    0.44
  -5  -3  -4    4.73    0.42
  -5  -3  -4    5.69    0.47
  -5   3  -4    5.54    0.53
  -5   3  -5   77.78    1.85
  -5  -3  -5   75.12    1.75
  -5  -3  -5   78.77    1.82
  -5   3  -5   77.70    1.86
  -5   3  -5   78.37    1.87
  -5   3  -5   75.94    1.85
  -5  -3  -5   78.34    1.87
  -5  -3  -5   78.37    1.91
  -5   3  -5   79.40    1.98
  -5   3  -5   79.21    1.96
  -5  -3  -5   79.22    1.91
  -5   3  -5   79.08    1.94
  -5   3  -6   37.64    1.07
  -5   3  -6   36.70    1.10
  -5  -3  -6   36.07    1.10
  -5   3  -6   36.08    1.10
  -5  -3  -6   36.18    1.14
  -5   3  -6   35.43    1.19
  -5   3  -6   32.87    1.13
  -5  -3  -6   37.05    1.13
  -5   3  -6   34.74    1.13
  -5   3  -7   47.87    1.33
  -5  -3  -7   46.47    1.33
  -5   3  -7   50.84    1.33
  -5   3  -8    0.21    0.31
  -5  -3  -8    0.24    0.34
  -5   3  -8    0.20    0.38
  -5  -3  -8    0.29    0.29
  -5   3  -9   24.14    0.74
  -5  -3  -9   22.72    0.76
  -5  -3  -9   22.45    0.80
  -5   3  -9   20.60    0.81
  -5   3  -9   22.09    0.73
  -5  -3 -10    5.47    0.35
  -5  -3 -10    5.47    0.38
  -5   3 -10    5.04    0.42
  -5   3 -10    5.44    0.33
   5  -4 -12    9.08    0.36
  -5  -4  12    9.49    0.42
   5   4 -12    8.98    0.42
   5   4 -12    9.14    0.38
   5  -4 -11  173.01    3.34
  -5  -4  11  163.10    3.37
  -5   4  11  173.50    3.43
  -5  -4  11  166.33    3.44
   5  -4 -11  167.85    3.42
  -5   4  11  162.52    3.30
   5   4 -11  165.52    3.46
   5   4 -11  167.26    3.36
   5  -4 -10   76.79    1.74
  -5  -4  10   74.72    1.78
  -5  -4  10   76.29    1.86
   5   4 -10   76.07    1.90
   5   4 -10   74.79    1.77
  -5   4  10   72.97    1.72
  -5  -4  10   73.43    1.75
  -5  -4   9    4.58    0.49
  -5  -4   9    5.37    0.47
   5   4  -9    5.05    0.53
  -5  -4   9    3.53    0.43
  -5  -4   8    0.18    0.36
   5   4  -8    0.43    0.35
  -5  -4   8    0.23    0.32
   5  -4  -8   -0.02    0.30
  -5  -4   7    1.57    0.38
   5   4  -7    1.04    0.42
   5  -4  -7    0.73    0.36
   5   4  -7    1.03    0.37
  -5  -4   7    1.05    0.34
   5  -4  -7    1.40    0.31
  -5  -4   6   40.70    1.22
  -5   4   6   41.21    1.17
   5   4  -6   41.79    1.30
   5  -4  -6   39.69    1.23
   5   4  -6   40.45    1.16
  -5  -4   5  149.84    3.14
  -5   4   5  151.80    3.24
  -5   4   5  152.83    3.24
  -5   4   5  150.47    3.23
  -5  -4   5  155.24    3.28
   5   4  -5  161.43    3.36
   5  -4  -5  163.10    3.32
   5   4  -5  154.32    3.23
   5   4  -4    9.29    0.49
  -5   4   4    8.28    0.42
  -5   4   4    8.86    0.52
  -5   4   4    8.61    0.53
[truncated: 119,922 more chars]
